# Supplementary material for: DNA methylation changes related to nutritional deprivation: a genome-wide analysis of population and in vitro data
Source: Clin Epigenetics. 2019 May 16;11:80. doi: 10.1186/s13148-019-0680-7 (PMC6524251; doi:10.1186/s13148-019-0680-7)
Supplement: Supplementary file 2 — Nominally associated loci of Chinese and fibroblast samples. The file contains the loci ID and p value of each locus associated with nutritional deprivation in Chinese and fibroblast samples. (XLSX 4646 kb) [file 13148_2019_680_MOESM2_ESM.xlsx]

## Sheet: cpg rank Chinese
ID	CHR	pos	betafc	indfdr	is.sig
cg25845867	6	169575647	-0.255357	4.38618e-06	TRUE
cg16254756	1	154943676	-0.168854	4.87034e-06	TRUE
cg08580254	17	38478807	-0.191775	8.36751e-06	TRUE
cg11719283	19	42574717	-0.11422	9.7059e-06	TRUE
cg22561203	20	62457301	-0.205167	2.15917e-05	TRUE
cg22129059	1	241807529	-0.103377	2.51183e-05	TRUE
cg01684175	13	41185353	-0.207689	2.58335e-05	TRUE
cg24138964	1	2025206	-0.132404	2.91723e-05	TRUE
cg26834846	8	17773397	-0.185856	2.96066e-05	TRUE
cg25313698	12	133182638	-0.291373	3.86144e-05	TRUE
cg21682399	7	128767420	-0.232091	4.2956e-05	TRUE
cg08949408	10	16562470	0.245687	4.70608e-05	TRUE
cg06019853	8	95651895	0.525976	4.70644e-05	TRUE
cg12056857	12	100593408	-0.319231	5.49586e-05	TRUE
cg10794439	8	41518051	-0.174962	5.74844e-05	TRUE
cg18436898	12	47471907	-0.169407	5.74932e-05	TRUE
cg04461228	5	92906678	0.266432	5.84188e-05	TRUE
cg18836581	6	163289631	-0.354859	5.87372e-05	TRUE
cg19704238	10	85900022	0.312746	6.51154e-05	TRUE
cg02577433	10	102887035	0.353033	6.94513e-05	TRUE
cg07423540	4	8442223	-0.230056	7.32519e-05	TRUE
cg23771185	12	48919385	-0.28219	7.46404e-05	TRUE
cg10793234	3	194062061	-0.185594	7.79071e-05	TRUE
cg17873048	17	46697700	0.228745	8.79087e-05	TRUE
cg24035150	19	40430433	-0.220003	9.49395e-05	TRUE
cg14135807	13	76123086	-0.192233	9.67876e-05	TRUE
cg26816636	5	179495386	-0.180912	9.94569e-05	TRUE
cg19514381	7	25899118	-0.205217	0.000100736	TRUE
cg00187120	7	54731309	-0.193011	0.000103603	TRUE
cg02758040	11	20384736	-0.170481	0.000111362	TRUE
cg27150870	16	89390609	-0.197182	0.000115445	TRUE
cg23979458	17	80291982	-0.510972	0.000118453	TRUE
cg13880565	12	329792	0.177388	0.000124046	TRUE
cg12706425	9	73029578	-0.24419	0.000124576	TRUE
cg00748072	2	174862824	-0.0796675	0.000128652	TRUE
cg15751948	11	74870268	-0.209723	0.000131098	TRUE
cg09003539	13	28491975	0.218062	0.000134579	TRUE
cg19835796	5	123637793	-0.157168	0.000135832	TRUE
cg06498964	11	1981264	-0.392735	0.0001439	TRUE
cg11856976	11	45303530	-0.120241	0.000145362	TRUE
cg05053688	1	101702744	0.238509	0.00014604	TRUE
cg19535096	4	68751711	0.267197	0.000149296	TRUE
cg15883603	4	186622408	-0.175575	0.000154017	TRUE
cg21242376	9	93705278	-0.181331	0.000155186	TRUE
cg22143209	7	4254977	-0.164457	0.000161396	TRUE
cg23271530	13	101169883	0.277234	0.000163997	TRUE
cg13814496	9	129567797	0.269743	0.000164271	TRUE
ch.6.115952F	6	4060315	-0.159416	0.000168925	TRUE
cg14189750	12	96183525	0.14268	0.000170964	TRUE
cg14565014	12	6418459	0.166513	0.000172354	TRUE
cg24855956	8	142224459	-0.199035	0.000174288	TRUE
cg01093854	10	70362422	-0.118079	0.000174992	TRUE
cg05251000	9	132935664	-0.277768	0.000175225	TRUE
cg22243996	6	26757644	-0.264018	0.000178568	TRUE
cg13938349	7	44364084	-0.336902	0.00018002	TRUE
cg06128123	6	21846231	-0.153631	0.000185371	TRUE
cg10902693	2	875509	0.18757	0.000186429	TRUE
cg24213773	6	30419201	0.400617	0.000187256	TRUE
cg11424198	2	175191756	0.205251	0.000190515	TRUE
cg16550952	1	198127112	0.26344	0.000191888	TRUE
cg04685747	19	8458793	-0.146004	0.000200507	TRUE
cg14283802	8	87684132	-0.156049	0.000201451	TRUE
cg14670380	2	86789845	-0.214288	0.000206829	TRUE
cg25691728	13	98829311	-0.215279	0.000206947	TRUE
cg24673322	1	169555681	-0.191638	0.000207699	TRUE
cg05759421	8	10447962	-0.248193	0.000207752	TRUE
cg06905499	13	113647429	-0.159756	0.000208507	TRUE
cg20523466	8	98900895	-0.104751	0.000211855	TRUE
cg04432454	16	949229	-0.162273	0.000214763	TRUE
cg08321268	15	78917214	-0.137581	0.000215722	TRUE
cg16595458	7	147682984	-0.148946	0.000220033	TRUE
cg11149409	10	96162133	0.24959	0.000221616	TRUE
cg07960691	17	79031162	-0.133871	0.000222735	TRUE
cg20818095	6	52284632	-0.171656	0.000223376	TRUE
cg04141379	1	48938046	0.383957	0.000225614	TRUE
cg16151362	6	167508053	-0.253286	0.000228514	TRUE
cg10336925	14	77647482	0.306846	0.000229492	TRUE
cg09393494	11	2482401	0.176747	0.000230472	TRUE
cg06946314	2	236092957	-0.181808	0.000238199	TRUE
cg20991801	7	39990729	0.294625	0.000240842	TRUE
cg27646908	12	72332608	0.308826	0.000243483	TRUE
cg19754282	17	60953970	-0.109804	0.000251406	TRUE
cg06509933	10	5626595	-0.202642	0.000252773	TRUE
cg05568557	16	81069748	-0.255918	0.00025464	TRUE
cg18930076	11	64216573	-0.249721	0.000257503	TRUE
cg07397093	1	180600963	-0.173642	0.000258746	TRUE
cg11991942	7	220911	-0.40611	0.000268103	TRUE
cg18909525	9	132403873	0.146011	0.000271851	TRUE
cg26791242	1	87596895	-0.134503	0.000272285	TRUE
cg12682972	2	102444908	0.38547	0.000277524	TRUE
cg12477297	1	150336859	-0.239394	0.00028717	TRUE
cg24269276	17	56084441	0.285361	0.000287508	TRUE
cg19039464	4	121993378	0.357105	0.000289187	TRUE
cg21172319	8	18067770	-0.195891	0.000289208	TRUE
cg14657466	2	52802050	0.171116	0.000292352	TRUE
cg27318539	19	10220494	-0.124195	0.000293267	TRUE
cg14179950	9	81889973	-0.225784	0.00029631	TRUE
cg04307977	2	207307544	0.224761	0.000299068	TRUE
cg17337269	10	115389448	-0.196235	0.000302422	TRUE
cg02647591	8	144311924	0.155084	0.000302934	TRUE
cg23278137	5	106269670	-0.166507	0.00031314	TRUE
cg23678364	4	5028695	-0.194928	0.00031535	TRUE
cg16468822	6	30182349	0.226914	0.00032242	TRUE
cg10728104	4	186347211	-0.155972	0.000325229	TRUE
cg14103872	9	127576495	-0.120708	0.000327893	TRUE
cg09803002	11	119039103	-0.125244	0.000331269	TRUE
cg13516820	9	37036494	0.135866	0.000332177	TRUE
cg03425262	10	134738509	-0.23877	0.000333874	TRUE
cg17713488	19	10077935	-1.29126	0.000335535	TRUE
cg14358451	1	156698811	-0.152396	0.000340527	TRUE
cg07074473	2	70121414	-0.216166	0.000350407	TRUE
cg25601547	2	64855072	0.145266	0.000350693	TRUE
cg12854979	17	78134143	-0.178685	0.000351742	TRUE
cg15858166	12	130953551	-0.193666	0.000353648	TRUE
cg13563959	15	54055336	-0.206382	0.000356016	TRUE
cg23958600	14	96336241	-0.404633	0.00035722	TRUE
cg25774529	12	56122229	0.198035	0.000362479	TRUE
cg12858864	15	78623765	-0.307774	0.000370062	TRUE
cg04054731	22	21386798	-0.200214	0.00037355	TRUE
cg03391436	1	162335175	-0.171453	0.000374071	TRUE
cg00053393	4	183064388	0.22724	0.000375875	TRUE
cg19323386	17	7452050	-0.22851	0.00037959	TRUE
cg21762655	3	30554481	-0.202177	0.000379645	TRUE
cg08601192	10	131812878	0.193867	0.000386447	TRUE
cg23819092	1	156047143	-0.129666	0.000386847	TRUE
cg15996043	14	70346221	-0.350004	0.000390675	TRUE
cg00473031	19	1752325	-0.209683	0.000393944	TRUE
cg11703745	1	205199293	-0.146213	0.000396203	TRUE
cg12748511	7	220143	0.312672	0.000398566	TRUE
cg18581663	7	29873076	-0.205489	0.000398762	TRUE
cg01092890	10	134022625	-0.160929	0.000407563	TRUE
cg22930859	14	78108189	-0.371594	0.000412013	TRUE
cg00120932	6	30079436	0.535878	0.000412745	TRUE
cg01256987	12	42539512	-0.58102	0.000417814	TRUE
cg07124995	16	31100428	-0.187713	0.000419355	TRUE
cg23760732	8	30426227	0.177452	0.000423318	TRUE
cg09911747	14	99645128	-0.263244	0.000424954	TRUE
cg17589175	11	64085337	-0.18258	0.000425405	TRUE
cg04119593	21	40985406	0.240867	0.000428585	TRUE
cg08300860	10	88428257	0.174247	0.000432098	TRUE
cg16253259	12	54378821	-0.235105	0.000435489	TRUE
cg10397932	1	2166155	-0.225325	0.000437092	TRUE
cg18098722	11	556889	-0.379627	0.000437936	TRUE
cg00249522	1	169878814	-0.28728	0.000438843	TRUE
cg03703325	3	50606864	-0.225102	0.000441036	TRUE
cg02820566	7	187254	-1.28429	0.000455189	TRUE
cg24680129	12	13318625	-0.178421	0.000461763	TRUE
cg06438577	14	105796713	0.251267	0.000462226	TRUE
cg10179196	5	134915088	-0.205619	0.000464144	TRUE
cg02430089	12	100661568	-0.148035	0.000468489	TRUE
cg05653329	1	21042988	-0.210001	0.000480686	TRUE
cg06113001	12	55002180	-0.161798	0.000486548	TRUE
cg27106950	16	11367916	0.169932	0.000489038	TRUE
cg16076654	14	37045642	-0.390516	0.000494591	TRUE
cg14230696	2	176968920	-0.235274	0.000500457	TRUE
cg03022541	3	128186859	-0.0963025	0.000502327	TRUE
cg19265913	10	81154181	-0.1576	0.00050881	TRUE
cg01941663	1	38476345	0.201979	0.000510469	TRUE
cg07005580	16	72830034	-0.146611	0.000512112	TRUE
cg27479396	19	56215568	0.298143	0.000518746	TRUE
cg12368541	11	67407124	-0.106688	0.000519593	TRUE
cg16349148	5	6374845	-0.136526	0.000522601	TRUE
cg07398614	3	128564918	0.25327	0.000524789	TRUE
cg02930876	14	24584326	-0.171381	0.000526142	TRUE
cg19459470	11	131199383	-0.11803	0.000529411	TRUE
cg25981920	8	144203483	-0.191768	0.000530912	TRUE
cg01871581	19	12707946	-0.222998	0.000531006	TRUE
cg01003595	2	86426930	-0.249678	0.000535099	TRUE
cg24731635	5	17219226	0.278611	0.000538722	TRUE
cg11274962	19	7746796	-0.201438	0.000538798	TRUE
cg02185727	16	16043857	-0.197108	0.000539159	TRUE
cg15249357	10	88296605	-0.413847	0.000540995	TRUE
cg07582993	20	3137766	-0.222653	0.00054129	TRUE
cg00796364	16	89753572	-0.335124	0.000541474	TRUE
cg05826458	2	111875031	-0.196694	0.000553653	TRUE
cg09702315	10	133677197	-0.158626	0.000556302	TRUE
cg05493561	4	104021023	-0.18031	0.000557915	TRUE
cg23626762	8	1283442	-0.144785	0.00057164	TRUE
cg08128148	15	57256372	0.159375	0.000578052	TRUE
cg12877354	10	45873196	-0.13465	0.000580017	TRUE
cg07506458	19	38899594	-0.160205	0.000583043	TRUE
cg16215362	2	65360308	-0.150699	0.000585331	TRUE
cg10572355	1	119549145	0.168473	0.000587332	TRUE
cg10729641	20	47838083	0.128487	0.000589093	TRUE
cg26534057	16	19301966	0.285585	0.000590332	TRUE
cg03673094	11	76391253	-0.179063	0.000591088	TRUE
cg13828236	7	80970	-0.137925	0.000591286	TRUE
cg00778084	1	173681595	-0.270014	0.000594555	TRUE
cg14367344	1	146644336	-0.168199	0.000594633	TRUE
cg02857774	13	98893039	-0.174249	0.000595103	TRUE
cg24041900	8	144824631	-0.157465	0.000601079	TRUE
cg09757644	6	447497	-0.196585	0.00060194	TRUE
cg07077507	14	89290791	0.187722	0.000603779	TRUE
cg03559973	19	44669232	-0.140853	0.000604965	TRUE
cg10148273	14	24505671	0.130731	0.000605568	TRUE
cg24407260	12	22590113	0.356118	0.000605968	TRUE
cg07088513	3	48232722	-0.143631	0.000607108	TRUE
cg07892412	17	67866872	-0.141	0.000607325	TRUE
cg20223950	10	134917549	-0.167586	0.000611461	TRUE
cg03555012	4	1512870	-0.557883	0.000613965	TRUE
cg25980689	7	187339	-1.69568	0.000630069	TRUE
cg00474657	16	28989308	-0.120648	0.000630581	TRUE
cg15893070	2	190445551	0.116822	0.000632492	TRUE
cg07625139	3	31575102	-0.174485	0.000633223	TRUE
cg25710357	7	72936650	0.214877	0.000633811	TRUE
cg00213745	3	124730836	-0.168893	0.000634149	TRUE
cg23528492	20	25681052	-0.160729	0.000635384	TRUE
cg26385062	6	33159361	-0.112362	0.000637461	TRUE
cg13289202	11	34322226	-0.210747	0.000643049	TRUE
cg07508480	2	46496100	0.139337	0.000643762	TRUE
cg03327443	12	131191052	-0.170804	0.000644288	TRUE
cg11191040	1	28907634	-0.168233	0.000646619	TRUE
cg12231584	1	3701819	0.180019	0.000648173	TRUE
cg21563737	11	1765224	-0.259431	0.00064898	TRUE
cg01978246	8	145749776	-0.143565	0.000657771	TRUE
cg10595952	5	2097052	-0.465581	0.000660693	TRUE
cg02986315	13	53059214	0.128165	0.000661332	TRUE
cg05002837	22	47057371	-0.180012	0.000664578	TRUE
cg23813681	11	132772323	0.346312	0.000665704	TRUE
cg02170784	16	1034527	-0.172512	0.000672908	TRUE
cg26094139	10	32734680	-0.170533	0.000680589	TRUE
cg03474350	6	45387347	0.299439	0.000682064	TRUE
cg19496479	2	133409467	-0.134775	0.000686462	TRUE
cg07546334	3	152557119	-0.154436	0.000688724	TRUE
cg10285845	10	74079359	-0.170976	0.000689313	TRUE
cg27306243	3	15902307	0.268683	0.000690547	TRUE
cg07982825	9	141014674	-0.128595	0.000694294	TRUE
cg23001918	6	447226	-0.174575	0.000701789	TRUE
cg14452140	22	30793438	-0.228395	0.00070346	TRUE
cg05918376	6	168898226	-0.160214	0.000704017	TRUE
cg25690016	2	233322928	-0.129254	0.000707317	TRUE
cg26283480	3	129252584	-0.17848	0.000707338	TRUE
cg12858231	15	89846095	-0.330262	0.000708227	TRUE
cg08442391	13	53024922	-0.200066	0.000708429	TRUE
cg12486993	6	32364862	-0.204423	0.000712657	TRUE
cg04226366	20	61561020	-0.221071	0.000716521	TRUE
cg02975060	14	101510016	-0.199517	0.000723331	TRUE
cg03750034	8	94430696	-0.186751	0.000727161	TRUE
cg13405608	8	9952099	-0.190664	0.000731278	TRUE
cg14927663	17	76565480	-0.308985	0.000735844	TRUE
cg20348746	2	188128809	-0.305645	0.000736688	TRUE
cg00248856	11	69464272	-0.111975	0.000737493	TRUE
cg26740494	1	1567131	0.174162	0.000738213	TRUE
cg11331344	17	73629463	-0.0978391	0.000739942	TRUE
cg12913832	14	23250215	-0.153301	0.000740836	TRUE
cg03034198	11	57791564	-0.126103	0.000742649	TRUE
cg23063440	6	107446472	0.218947	0.000744779	TRUE
cg09864050	7	19150174	-0.333508	0.000745641	TRUE
cg19378729	1	26484249	-0.153727	0.000747298	TRUE
cg00912926	10	134775610	-0.405591	0.000749158	TRUE
cg02835742	8	29121006	-0.136913	0.000750176	TRUE
cg24895954	17	80988473	-0.279078	0.000750441	TRUE
cg19218492	12	86995758	-0.164622	0.000750477	TRUE
cg10345131	15	91475918	-0.269658	0.000751972	TRUE
cg14428530	9	72874528	-0.18367	0.000754103	TRUE
cg08849717	16	71518031	-0.198374	0.000756113	TRUE
cg25214584	10	135191349	-0.134181	0.00076076	TRUE
cg24616879	10	21238185	0.208595	0.000761046	TRUE
cg00218134	17	19882222	-0.198482	0.000762709	TRUE
cg12774559	11	68519071	0.175605	0.00076352	TRUE
cg15313740	2	171625337	-0.192907	0.000764188	TRUE
cg24221639	4	62778452	-0.169599	0.000765843	TRUE
cg13986215	10	129828770	-0.184494	0.000770241	TRUE
cg11260087	10	71389956	-0.225209	0.000776915	TRUE
cg06099439	1	3146905	-0.0935934	0.000776941	TRUE
cg00056074	2	131485150	0.284584	0.00077712	TRUE
cg13351698	7	26240574	0.191558	0.000783286	TRUE
cg10728060	13	53029403	-0.164039	0.000792935	TRUE
cg21332915	15	66796922	-0.134648	0.00079802	TRUE
cg05951817	17	28562142	0.321075	0.000798656	TRUE
cg09368704	12	122658773	-0.182079	0.000799602	TRUE
cg10931190	5	110406506	-0.284327	0.000813719	TRUE
cg26061001	11	61560000	0.11534	0.000815999	TRUE
cg15569340	12	7282490	-0.171788	0.000822236	TRUE
cg05610131	13	112870576	-0.177623	0.000822372	TRUE
cg13677800	10	125426598	0.356075	0.000825138	TRUE
cg06654510	11	119993914	-0.179675	0.000826028	TRUE
cg16169732	4	132300589	-0.140494	0.000831241	TRUE
cg12351042	6	27879749	-0.162068	0.000833232	TRUE
cg09027725	20	30226046	-0.142055	0.000833237	TRUE
cg00267286	10	16564187	0.260711	0.000835806	TRUE
cg27264390	8	53327058	-0.233213	0.000836587	TRUE
cg12477050	5	160092633	-0.229646	0.000837679	TRUE
cg15906055	8	11195919	-0.104834	0.000837902	TRUE
cg24810917	11	79130675	-0.115238	0.000843428	TRUE
cg03851496	1	150488805	-0.233368	0.000844708	TRUE
cg24828071	12	123128962	-0.224976	0.00084739	TRUE
cg17500742	10	134992535	-0.19302	0.000848141	TRUE
cg24453438	1	38517272	-0.164731	0.000853494	TRUE
cg27517424	4	6751457	-0.165066	0.000857255	TRUE
cg01318291	19	19174957	-0.177631	0.000866178	TRUE
cg26065318	8	117771846	-0.141522	0.000869188	TRUE
cg19259723	1	201140601	0.225253	0.000870862	TRUE
cg05749138	17	77536956	-0.217435	0.00087109	TRUE
cg26506932	12	3575299	-0.128365	0.000872719	TRUE
cg03666244	2	177008770	-0.127863	0.000873212	TRUE
cg21785847	2	216946279	-0.16776	0.000877715	TRUE
cg14424519	9	93657024	-0.164584	0.000880416	TRUE
cg23652093	11	75347560	-0.14479	0.000882116	TRUE
cg11724759	1	68915898	-0.168686	0.000887591	TRUE
cg02860255	8	143405663	0.135028	0.00088773	TRUE
cg11496113	5	34627766	-0.0846788	0.000887986	TRUE
cg14477581	9	72899321	-0.230888	0.000893437	TRUE
ch.17.1756372F	17	65919449	-0.183507	0.000893467	TRUE
cg11853697	20	60510235	0.214121	0.000894175	TRUE
cg06829584	10	75659483	0.0989186	0.000894383	TRUE
cg23464284	6	166996837	-0.206359	0.000894567	TRUE
cg12565335	2	1990242	-0.173329	0.000895044	TRUE
cg09238957	16	46723420	0.546303	0.000898448	TRUE
cg08208812	7	106809124	-0.169719	0.000899921	TRUE
cg11169102	5	170285840	-0.134383	0.000901825	TRUE
cg07701049	8	141559946	-0.183383	0.000903675	TRUE
cg18990588	7	175713	-0.115464	0.00091508	TRUE
cg05064990	11	75162151	0.177362	0.000918965	TRUE
cg14096482	5	53625860	-0.12403	0.000920617	TRUE
cg24982541	5	96078678	-0.297818	0.000921528	TRUE
cg03878722	16	76666860	-0.134346	0.000923377	TRUE
cg03228893	19	17400502	0.207054	0.000927476	TRUE
cg13775005	14	36002441	-0.171719	0.000929659	TRUE
cg17427198	6	52529191	0.158232	0.000935023	TRUE
cg01557215	20	3185377	-0.125577	0.00093722	TRUE
cg06613480	3	181437383	-0.227304	0.000939055	TRUE
cg10113069	16	2050971	-0.197591	0.000939416	TRUE
cg06062132	6	76311331	0.137637	0.000941085	TRUE
cg00188032	5	96141721	0.18103	0.000941611	TRUE
cg07337598	1	150953943	0.128563	0.000953325	TRUE
cg13829597	17	42264871	-0.283865	0.000959071	TRUE
cg26222229	6	36842844	-0.197213	0.000959847	TRUE
cg14256028	13	110528090	-0.131265	0.000963686	TRUE
cg14325649	2	161350625	-0.147054	0.000966338	TRUE
cg22812442	6	43197574	-0.212285	0.000976692	TRUE
cg07236798	8	131455818	0.146812	0.000977372	TRUE
cg19516485	4	44680377	0.199283	0.000982162	TRUE
cg05540369	16	3355553	0.301083	0.000983438	TRUE
cg05357152	20	61049813	0.272876	0.000985855	TRUE
cg24902038	1	2428882	-0.119004	0.000987488	TRUE
cg26702670	15	90456619	-0.156025	0.000988425	TRUE
cg14115346	6	3118207	-0.217569	0.000988871	TRUE
cg22869634	4	151461434	-0.164769	0.00100433	TRUE
cg01620486	8	47015640	-0.250035	0.00100495	TRUE
cg07552068	14	35452353	-0.23001	0.00100843	TRUE
cg00679960	4	7026510	0.160029	0.0010095	TRUE
cg06735111	7	14031037	-0.178285	0.00100965	TRUE
cg19477674	11	33719644	-0.164434	0.00101053	TRUE
cg14661969	7	129994715	-0.165412	0.00101187	TRUE
cg09588271	1	62784651	-0.385868	0.00101393	TRUE
cg26270027	11	120983944	-0.262438	0.00102743	TRUE
cg01289782	4	183367333	-0.177414	0.00102766	TRUE
cg24937136	1	226593346	-0.829888	0.00103329	TRUE
cg12046053	1	23191576	-0.214017	0.00103815	TRUE
cg02352369	11	97029475	0.240621	0.00104002	TRUE
cg02188939	17	1509883	-0.103404	0.00104103	TRUE
cg02218394	12	53694018	-0.149145	0.00104362	TRUE
cg05348272	17	80710049	-0.176569	0.00104551	TRUE
cg19499581	10	134955748	-0.13103	0.00104924	TRUE
cg02045259	10	43572467	0.20913	0.00105102	TRUE
cg11022340	14	24630512	-0.15313	0.00105283	TRUE
cg14888255	3	36902745	0.460329	0.00105809	TRUE
cg10764541	14	36002851	0.121959	0.00106475	TRUE
cg03721967	13	114009720	-0.142169	0.00106483	TRUE
cg20005629	7	157447022	0.224047	0.00106979	TRUE
cg24695281	1	43760803	-0.173639	0.00107302	TRUE
cg06849501	11	70458964	-0.145898	0.00107368	TRUE
cg20001087	1	205291791	-0.151423	0.00107391	TRUE
cg14282656	11	122742237	-0.148901	0.00107608	TRUE
cg14731400	2	42300755	-0.104699	0.00107646	TRUE
cg17427418	19	45908440	-0.222028	0.00107722	TRUE
cg05473536	16	1131266	0.3641	0.00107878	TRUE
cg12201167	12	98148463	-0.154312	0.0010798	TRUE
cg06951011	16	20996704	-0.114941	0.00107984	TRUE
cg22855642	5	97912185	-0.294751	0.00107992	TRUE
cg14806083	6	169002120	-0.194999	0.00108495	TRUE
cg06916729	5	90676249	-0.186123	0.00108926	TRUE
cg01479664	16	58016655	0.176961	0.00108939	TRUE
cg04244171	3	43331949	-0.12264	0.00109123	TRUE
cg08962216	16	29189042	-0.204983	0.00109311	TRUE
cg01024792	6	29524067	-0.158686	0.00110118	TRUE
cg02293991	11	64005428	-0.143139	0.00110227	TRUE
cg19149524	16	609956	-0.128193	0.00110698	TRUE
cg05365525	8	120885882	-0.116687	0.00110909	TRUE
cg00350448	11	72433866	-0.127498	0.00111032	TRUE
cg13468764	1	936897	0.357331	0.00111395	TRUE
cg15877196	19	45252329	-0.234492	0.00111727	TRUE
cg17827614	6	33258129	0.265201	0.00112097	TRUE
cg13414629	9	132935646	-0.556024	0.00112373	TRUE
cg20997661	11	125120940	-0.0987989	0.00112762	TRUE
cg09417774	12	112037791	-0.166629	0.00113316	TRUE
cg17367132	12	52241719	-0.216532	0.00113558	TRUE
cg07719077	4	57178318	-0.179818	0.00113578	TRUE
cg09058381	3	15468845	-0.181926	0.00114026	TRUE
cg06834035	4	110724834	0.163667	0.00114964	TRUE
cg27364547	6	2697720	0.165554	0.00115135	TRUE
cg14873958	12	131439301	-0.241871	0.00115427	TRUE
cg00375939	3	73159950	-0.180087	0.00115579	TRUE
cg25523477	17	79410702	-0.107659	0.00115697	TRUE
cg26347851	20	61754869	-0.176713	0.00115789	TRUE
cg25621286	5	195609	-0.206155	0.00115982	TRUE
cg09436502	7	95226433	-0.215137	0.00116383	TRUE
cg08466256	2	189957139	0.181293	0.00116409	TRUE
cg13875506	11	16943573	0.183212	0.00116436	TRUE
cg18174000	10	55148775	-0.17827	0.00116515	TRUE
cg15485440	6	31632968	-0.177351	0.00117215	TRUE
cg06376558	13	106882564	-0.0905264	0.00117335	TRUE
cg01170247	10	134528551	-0.154176	0.00117636	TRUE
cg15947487	10	105218286	-0.0967634	0.0011766	TRUE
cg10588586	8	17274950	-0.154365	0.0011917	TRUE
cg03020485	7	1748081	-0.138415	0.00119672	TRUE
cg02864619	17	78933961	-0.1156	0.0011988	TRUE
cg13940218	1	22207207	-0.113314	0.00120709	TRUE
cg01173332	5	1672185	0.279632	0.0012088	TRUE
cg03379271	16	89133181	-0.152428	0.00121493	TRUE
cg16296829	1	154832535	-0.101623	0.00121554	TRUE
cg10110957	16	89460751	-0.100192	0.0012202	TRUE
cg23432368	2	47882601	-0.116268	0.00122078	TRUE
cg04780016	7	51544187	-0.199524	0.00122598	TRUE
cg15495124	1	93427847	-0.223851	0.00123026	TRUE
cg20418501	4	80644890	-0.0971491	0.00123282	TRUE
cg10589330	15	60383523	-0.152483	0.00123489	TRUE
cg20910568	12	13396087	-0.204115	0.00124842	TRUE
cg25015813	12	127226110	0.161614	0.00126285	TRUE
cg07507129	1	2371847	-0.302787	0.00126592	TRUE
cg25985263	10	134996895	-0.150925	0.0012673	TRUE
cg06772221	8	134062192	-0.100745	0.00126858	TRUE
cg21558068	19	1514009	0.259131	0.001272	TRUE
cg20556517	19	18540330	-0.156927	0.00127347	TRUE
cg02901843	8	75149145	-0.131663	0.00127586	TRUE
cg09071407	5	115958234	-0.111512	0.00128354	TRUE
cg24836679	19	56017564	-0.195341	0.00128736	TRUE
cg09326345	16	71660044	-0.20511	0.00128764	TRUE
cg08560465	6	151055012	-0.132705	0.00128771	TRUE
cg27328236	10	5558309	-0.38116	0.00128812	TRUE
cg00465073	18	48252314	-0.0890204	0.00128981	TRUE
cg22226775	1	3008033	-0.0983419	0.00129371	TRUE
cg03960562	11	193021	-0.101854	0.00129416	TRUE
cg26615853	10	79347104	-0.232377	0.00130514	TRUE
cg16625218	8	30272502	-0.0817059	0.00130579	TRUE
cg19680696	15	25474735	-0.149733	0.00131252	TRUE
cg00784581	1	20915592	-0.227961	0.00131396	TRUE
cg03964958	2	176964720	-0.250937	0.00131599	TRUE
cg24946689	7	128488819	-0.181402	0.00132009	TRUE
cg13877631	4	3124167	-0.169492	0.00132066	TRUE
cg03251349	6	30104916	0.346032	0.00132197	TRUE
cg00693599	9	139836323	-0.18267	0.00132442	TRUE
cg19779670	5	96038240	-0.221514	0.00132957	TRUE
cg03447891	3	180547760	-0.112754	0.00133249	TRUE
cg22955676	3	121264844	-0.196428	0.00133567	TRUE
cg03165752	4	15003276	-0.185094	0.00133905	TRUE
cg24913355	4	188533158	-0.195957	0.00133956	TRUE
cg06336535	19	17877528	0.114593	0.0013407	TRUE
cg20073050	4	106395643	0.187301	0.0013407	TRUE
cg08546589	5	5303295	-0.154033	0.00134996	TRUE
cg06270615	17	40516068	-0.145834	0.00135129	TRUE
cg12732548	15	40631573	-0.148069	0.00135283	TRUE
cg09192760	19	54606228	-0.151231	0.00135568	TRUE
cg11943883	12	108792983	-0.131919	0.00135834	TRUE
cg20675703	6	156885671	0.532716	0.0013599	TRUE
cg10377274	11	125616888	-0.204193	0.0013647	TRUE
cg06879681	8	1900524	-0.21779	0.00136542	TRUE
cg09883745	3	40086528	-0.139454	0.0013657	TRUE
cg04802386	4	103998345	-0.237379	0.00136758	TRUE
cg14893576	2	23604202	-0.23739	0.00136892	TRUE
cg25225906	8	16092273	-0.236511	0.00137179	TRUE
cg01525976	12	71232780	-0.175002	0.0013763	TRUE
cg06540715	13	111568383	-0.146698	0.00138433	TRUE
cg19471040	6	34031142	-0.119335	0.00138444	TRUE
cg18813545	3	9167185	0.245505	0.00138463	TRUE
cg02773399	9	110226215	0.0844971	0.0013905	TRUE
cg20198242	6	29855110	0.396236	0.00139068	TRUE
cg03900808	5	149871453	-0.120723	0.00139335	TRUE
cg15563963	1	13910164	-0.216436	0.00139518	TRUE
cg26824091	6	38670437	0.311835	0.00139859	TRUE
cg18297196	6	41168941	-0.191655	0.00140028	TRUE
cg14438453	6	39786566	-0.172292	0.00140204	TRUE
cg22836769	10	134720534	-0.134093	0.00140378	TRUE
cg05646541	19	54107706	-0.182904	0.00140546	TRUE
cg04877280	6	32122738	-0.249182	0.00140719	TRUE
cg12171771	13	113333803	-0.165049	0.00140867	TRUE
cg27069188	16	285785	0.27835	0.00141383	TRUE
cg10185519	16	30621987	0.179333	0.00141558	TRUE
cg13599062	9	37985583	-0.135951	0.00141911	TRUE
cg02546828	8	130838883	0.404605	0.0014201	TRUE
cg05316415	10	134999675	-0.300072	0.00142578	TRUE
cg14024415	12	58004015	0.283319	0.0014275	TRUE
cg27664418	19	54214531	0.187841	0.00143048	TRUE
cg02502233	6	86379603	-0.139315	0.0014337	TRUE
cg10698255	17	4594639	0.10447	0.00144183	TRUE
cg18121164	5	112824497	0.471007	0.00144388	TRUE
cg10677246	6	17281483	-0.145856	0.0014491	TRUE
cg11851411	17	10096767	-0.164655	0.00145141	TRUE
cg19958009	14	50087420	0.17327	0.00145832	TRUE
cg23646235	19	36164513	0.226627	0.00146521	TRUE
cg03815913	12	20124701	-0.16829	0.0014656	TRUE
cg24384437	15	57724857	-0.104956	0.00146727	TRUE
cg18854004	2	8444004	-0.289696	0.00147047	TRUE
cg16885470	4	1643073	-0.16332	0.00147278	TRUE
cg16282361	10	1767482	-0.168885	0.00147537	TRUE
cg01958372	7	155914909	-0.176382	0.0014758	TRUE
cg18547284	7	142828997	-0.406106	0.00147677	TRUE
cg12013321	6	53410182	-0.183256	0.00147926	TRUE
ch.2.239061428F	2	239396689	-0.174569	0.00148011	TRUE
cg22075222	13	37010078	-0.162732	0.00148022	TRUE
cg14960445	5	122972409	-0.0867673	0.0014804	TRUE
cg23724489	6	92401486	-0.187916	0.00148108	TRUE
cg10574499	16	67918754	0.144317	0.00148203	TRUE
cg21137706	12	64173304	-0.149129	0.00148263	TRUE
cg01711272	12	56122120	0.116421	0.00148448	TRUE
cg09906145	16	67562424	-0.0729268	0.00148635	TRUE
cg16248515	3	156840234	0.285643	0.00148836	TRUE
cg17241310	1	91182856	0.129467	0.00149136	TRUE
cg17034181	1	101362442	0.184748	0.00149199	TRUE
cg06900856	2	190649139	-0.164988	0.00150035	TRUE
cg20435463	8	19796533	-0.307044	0.00150059	TRUE
cg21205288	11	69001516	0.211101	0.00150111	TRUE
cg20104456	19	51568523	-0.207122	0.00150323	TRUE
cg18075315	12	106988393	0.379414	0.00151059	TRUE
cg24579970	1	7123315	-0.201763	0.00151419	TRUE
cg18509185	6	107932497	0.225017	0.00151462	TRUE
cg05647720	2	231900986	-0.180468	0.0015157	TRUE
cg08895981	1	179716171	-0.185111	0.0015174	TRUE
cg06891869	4	88767617	-0.152464	0.00152173	TRUE
cg07547054	2	216577323	-0.145804	0.00152518	TRUE
cg05181516	7	158818108	-0.27749	0.00152615	TRUE
cg12548899	21	45193984	-0.139985	0.00152641	TRUE
cg27317439	10	102976549	-0.349107	0.00152721	TRUE
cg06201514	2	1817409	-1.14311	0.00153054	TRUE
cg08884074	16	85414436	-0.201317	0.00153143	TRUE
cg16174225	1	1268469	-0.206574	0.00153294	TRUE
cg15386103	17	39914156	-0.146012	0.00153673	TRUE
cg04308443	19	51104400	-0.21334	0.00154134	TRUE
cg22487204	1	156435421	-0.0985676	0.00154245	TRUE
cg25741259	19	6022752	-0.115732	0.00154381	TRUE
cg01022951	4	100815818	-0.130819	0.0015464	TRUE
cg04139429	1	113615595	-0.171138	0.00154917	TRUE
cg01112527	2	1479810	-0.183483	0.00155763	TRUE
cg14013103	19	42703609	-0.170132	0.00155866	TRUE
cg22856183	11	68679330	0.151773	0.00155878	TRUE
cg26515186	1	26855926	-0.131492	0.0015591	TRUE
cg07330288	17	19977156	0.213292	0.00156094	TRUE
cg01715740	14	65878866	0.1855	0.00156189	TRUE
cg02807849	19	48908102	-0.0940183	0.00156486	TRUE
cg26338869	17	61819248	0.145687	0.0015686	TRUE
cg07586331	14	97263458	-0.200208	0.00156952	TRUE
cg21646084	2	16802843	-0.136607	0.00156988	TRUE
cg27601964	6	77322589	0.452448	0.00157358	TRUE
cg18364770	5	168310523	-0.207249	0.00157366	TRUE
cg09754671	6	158342565	-0.129179	0.00157859	TRUE
cg00152637	6	28104690	-0.292393	0.00157949	TRUE
cg01389761	3	169482968	0.183762	0.00158421	TRUE
cg20248691	11	532330	-0.149331	0.00158928	TRUE
cg17151054	12	54317898	-0.238799	0.00159232	TRUE
cg15742818	17	25913455	0.175585	0.00159283	TRUE
cg02201071	19	18900568	0.177306	0.00159286	TRUE
cg12385017	6	42978447	-0.125689	0.00159452	TRUE
cg16469492	5	141684248	-0.0957388	0.00159621	TRUE
cg24878374	17	71946066	-0.164877	0.00159928	TRUE
cg06824308	1	3303958	-0.0994266	0.00160199	TRUE
cg01288441	2	220291103	-0.151064	0.00160254	TRUE
cg04035929	2	241391057	-0.156015	0.00160298	TRUE
cg06915270	1	183891360	0.149298	0.00160559	TRUE
cg04066147	7	77854601	-0.200405	0.00160734	TRUE
cg02997812	19	17447891	-0.115135	0.00160769	TRUE
cg05599536	17	2590936	-0.205028	0.00161356	TRUE
cg00422716	7	123484985	-0.119647	0.00161527	TRUE
cg12115081	4	151038391	-0.126505	0.00161587	TRUE
cg15657225	10	20105179	-0.24235	0.0016163	TRUE
cg00962304	19	55896449	-0.249402	0.00162095	TRUE
cg11258532	16	66877873	-0.158215	0.00162353	TRUE
cg19820287	5	71240614	-0.0809151	0.00162541	TRUE
cg04162225	6	16239131	-0.145044	0.00162656	TRUE
cg06820975	4	166129640	0.192186	0.00162973	TRUE
cg09333471	7	24796355	-0.215736	0.0016305	TRUE
cg03410790	11	67786199	-0.108822	0.0016315	TRUE
cg08314208	16	67682810	-0.129986	0.00164058	TRUE
cg13637151	9	134375468	-0.15844	0.00164139	TRUE
cg16380351	13	45991575	-0.133811	0.0016476	TRUE
cg07310916	2	232330273	-0.0789133	0.0016536	TRUE
cg19368031	10	76688843	0.201204	0.00165761	TRUE
cg19314136	18	59004270	-0.238292	0.0016592	TRUE
cg05425754	5	54528249	0.189025	0.00166279	TRUE
cg08648346	2	95825642	0.162761	0.00166415	TRUE
cg03654058	11	2722539	-0.167499	0.00166541	TRUE
cg03824617	6	146920113	-0.218965	0.00166585	TRUE
cg08751997	17	19741983	-0.152643	0.0016659	TRUE
cg23077509	3	142166793	0.238503	0.00167543	TRUE
cg11556929	2	240323605	-0.109813	0.00167565	TRUE
cg15242360	6	39854530	-0.135676	0.00167596	TRUE
cg07505964	17	57229514	0.182007	0.00167715	TRUE
cg07697428	17	4079341	-0.15148	0.00167753	TRUE
cg09022921	1	6649009	0.122657	0.00167976	TRUE
cg02009256	12	56882326	-0.1403	0.00168017	TRUE
cg11549958	12	124275820	-0.129434	0.0016863	TRUE
cg16703882	3	157823479	0.404173	0.00168991	TRUE
cg19932079	15	43525256	-0.10258	0.00169076	TRUE
cg12086806	11	45716445	-0.238467	0.00169176	TRUE
cg24677674	10	113943468	-0.158663	0.00169267	TRUE
cg27168410	19	41629018	-0.205089	0.00169363	TRUE
cg19564630	4	122791907	-0.117528	0.00169643	TRUE
cg03338754	13	113765397	-0.226589	0.00170103	TRUE
cg16320788	8	73794096	0.426364	0.00170793	TRUE
cg03486383	16	87865062	-0.172014	0.00171054	TRUE
cg15825510	7	97882260	0.235153	0.00171442	TRUE
cg02835756	6	41442369	0.10919	0.00171698	TRUE
cg04334751	7	129778936	-0.144012	0.00172111	TRUE
cg07161872	10	86089017	-0.135062	0.00172233	TRUE
cg03353654	10	80677715	-0.144227	0.00172305	TRUE
cg04717595	12	110260208	0.107377	0.00172313	TRUE
cg22038579	12	8849964	-0.15721	0.00172473	TRUE
cg25017900	10	35102487	-0.218491	0.00172485	TRUE
cg00958334	13	100608705	0.0777647	0.00172666	TRUE
cg21565960	11	61793285	-0.245958	0.00173497	TRUE
cg23780146	8	49555596	-0.185687	0.00173808	TRUE
cg17054360	7	91510326	0.299545	0.00174353	TRUE
cg07868195	2	85581697	-0.143551	0.00174697	TRUE
cg05478330	15	78189752	-0.17149	0.00174712	TRUE
cg20054420	12	22590199	0.296613	0.00174758	TRUE
cg21187462	9	16870091	0.268937	0.00175391	TRUE
cg08223225	3	60994171	-0.152974	0.00175942	TRUE
cg15356780	14	90422831	-0.149414	0.0017631	TRUE
cg12302987	2	225276960	-0.166999	0.00176615	TRUE
cg12302829	15	63341214	-0.171868	0.00177335	TRUE
cg16438841	12	132149724	-0.258582	0.00177346	TRUE
cg20620751	13	112979998	0.235241	0.00178133	TRUE
cg12447928	6	25193435	-0.122537	0.00178358	TRUE
cg26741350	19	33462235	0.271778	0.00178571	TRUE
cg07436208	14	23298774	-0.211032	0.00178809	TRUE
cg09648424	17	72620274	-0.235066	0.00179678	TRUE
cg01077469	11	8052536	-0.133553	0.00179765	TRUE
cg19998151	11	267613	0.310861	0.00180552	TRUE
cg20080878	8	126479070	-0.202349	0.00180649	TRUE
cg10462597	3	116996975	-0.142214	0.00180862	TRUE
cg10407646	13	27957896	-0.302363	0.00181147	TRUE
cg03596113	1	3129969	-0.186338	0.00181207	TRUE
cg04338025	16	88150200	-0.145708	0.0018133	TRUE
cg00059309	17	78293397	0.16625	0.00182201	TRUE
cg19046730	10	81943774	0.128205	0.0018221	TRUE
cg05572621	21	31972533	-0.17113	0.00182373	TRUE
cg22351267	4	1526253	-0.269183	0.00183751	TRUE
cg07423765	12	121147730	-0.16232	0.001838	TRUE
cg16012919	14	73925622	-0.143612	0.00184092	TRUE
cg06564473	11	601660	0.169092	0.00184376	TRUE
cg08915615	1	27817311	-0.177086	0.00184551	TRUE
cg01256563	12	34318527	-0.242428	0.00184964	TRUE
cg08586737	7	127225949	0.266588	0.00184985	TRUE
cg19747232	17	32483560	-0.16473	0.00185197	TRUE
cg13551894	4	76649299	-0.167102	0.00185379	TRUE
cg17156276	1	44126005	0.232584	0.00185797	TRUE
cg00393376	7	26237954	-0.197258	0.00185924	TRUE
cg03819243	3	38072611	0.164328	0.00185941	TRUE
cg24599434	3	172166242	-0.339851	0.00186511	TRUE
cg03133580	4	7026903	0.163769	0.00186951	TRUE
cg10039281	14	24880346	-0.123625	0.0018696	TRUE
cg05396178	6	27833129	0.206106	0.00186991	TRUE
cg09619624	22	18985632	0.525496	0.00187048	TRUE
cg27144709	17	79415034	-0.213543	0.00187376	TRUE
cg03157182	12	132655797	-0.147759	0.00187619	TRUE
cg23601030	20	52276760	1.01121	0.00187868	TRUE
cg22028075	4	6564820	-0.318272	0.00187882	TRUE
cg14723664	6	34164073	0.265721	0.00188735	TRUE
cg03627489	16	51341199	-0.193652	0.00188928	TRUE
cg00549234	5	134097890	0.140023	0.00189164	TRUE
cg25009999	10	134793190	-0.219326	0.00189497	TRUE
cg05443740	2	95963057	-0.228717	0.00189505	TRUE
cg10259521	15	79428573	-0.216101	0.00189843	TRUE
cg03617367	14	74226931	-0.202594	0.00190033	TRUE
cg17229698	5	168271970	-0.129939	0.00190151	TRUE
cg20384240	1	183799423	0.274067	0.00190417	TRUE
cg10075506	2	1817351	-1.16365	0.00190867	TRUE
cg07250222	10	123358317	-0.244885	0.00191035	TRUE
cg00357988	12	122990019	-0.181647	0.0019129	TRUE
cg11778362	4	183713468	-0.161679	0.00191737	TRUE
cg09564741	19	49164931	-0.267902	0.00191901	TRUE
cg24972087	18	77387841	-0.130265	0.00192035	TRUE
cg22512779	1	1064122	-0.104775	0.00192179	TRUE
cg14679444	22	50470101	-0.227514	0.0019218	TRUE
cg05349601	2	10691725	-0.14724	0.00192634	TRUE
cg16906187	13	92047408	-0.0801264	0.00192787	TRUE
cg05827546	17	81028116	-0.228384	0.00192832	TRUE
cg14284824	19	42751128	-0.147519	0.00192848	TRUE
cg24794669	10	134321589	-0.120701	0.00192909	TRUE
cg11789795	22	31886228	-0.205264	0.00193181	TRUE
cg07546684	6	149867573	-0.214798	0.0019342	TRUE
cg19566879	6	16334128	-0.14969	0.00193944	TRUE
cg13313046	5	137673134	-0.167354	0.00194151	TRUE
cg27308682	7	157637500	-0.141239	0.00194289	TRUE
cg22700691	10	21814388	-0.267827	0.00194609	TRUE
cg19827606	1	74664132	-0.142782	0.00194738	TRUE
cg19702802	19	46417729	0.289502	0.00195291	TRUE
cg20896431	7	142879966	-0.169038	0.00195379	TRUE
cg27124276	8	10005474	-0.128935	0.00195535	TRUE
cg19341106	7	157811843	-0.144512	0.00195988	TRUE
cg02319868	13	94885861	-0.118167	0.00196038	TRUE
cg17779764	5	159685142	0.158975	0.001966	TRUE
cg24540066	1	5891521	-0.134187	0.0019664	TRUE
cg05296777	10	73829074	-0.156369	0.0019669	TRUE
cg03433785	11	69482043	-0.113621	0.00196738	TRUE
cg01241798	16	88904469	-0.39286	0.00196886	TRUE
cg17130251	19	3945936	-0.139549	0.00197162	TRUE
cg25947184	8	1697459	0.260388	0.00197286	TRUE
cg01899676	12	106988413	0.306543	0.0019783	TRUE
cg16988194	5	121852022	0.177725	0.0019791	TRUE
cg10687031	17	55936479	-0.213726	0.00198197	TRUE
cg09823679	13	53425813	0.254874	0.00198431	TRUE
cg22296585	2	207741102	0.170025	0.00198607	TRUE
cg02219383	3	43385111	-0.19987	0.00198778	TRUE
cg13044985	2	177052730	-0.175026	0.00199048	TRUE
cg07735586	3	57945651	0.268009	0.00199262	TRUE
cg08401000	20	33680758	0.284142	0.00199801	TRUE
cg04043264	2	233471076	-0.187596	0.00199878	TRUE
cg09701702	6	100915002	0.148866	0.00199948	TRUE
cg04305134	10	75173374	0.271041	0.00200052	TRUE
cg04995095	17	72619556	-0.160695	0.00200421	TRUE
cg22878627	3	169379010	-0.156537	0.00201098	TRUE
cg26128481	14	83630506	-0.147083	0.00201731	TRUE
cg03036024	13	112652666	-0.216771	0.00201812	TRUE
cg21857843	7	150024137	-0.160698	0.0020198	TRUE
ch.3.151587F	3	8178458	-0.16588	0.00202623	TRUE
cg19097500	1	61542329	-0.200169	0.00203062	TRUE
cg07268726	11	60701918	-0.268758	0.00203107	TRUE
cg10379687	20	44175957	-0.145391	0.00203676	TRUE
cg24972816	3	106940889	-0.14692	0.00204134	TRUE
cg12405684	11	1414627	-0.193037	0.00204414	TRUE
cg06187750	20	61758459	-0.245174	0.00204595	TRUE
cg13388731	2	220143225	-0.122441	0.00204906	TRUE
cg03150279	9	127905984	-0.156897	0.00205452	TRUE
cg00598866	4	143170236	0.127735	0.00205541	TRUE
cg03289416	15	75166202	-0.228304	0.00206156	TRUE
cg20249462	22	29784778	-0.130683	0.00206398	TRUE
cg00807430	5	109026041	0.228191	0.00206631	TRUE
cg23011516	15	23895160	-0.196217	0.00207454	TRUE
cg08853359	16	331454	-0.121836	0.00207949	TRUE
cg15674219	19	46308199	0.20016	0.00207973	TRUE
cg16290275	1	208042910	-0.211513	0.00208037	TRUE
cg19766033	12	123444094	-0.199107	0.002084	TRUE
cg19487819	7	1923537	0.206729	0.00208574	TRUE
cg00844589	12	100661322	-0.195096	0.00208949	TRUE
cg17521120	19	51961666	-0.0873466	0.00208956	TRUE
cg09133032	11	640094	-0.419768	0.00209341	TRUE
cg27134322	8	1900778	-0.373343	0.0020987	TRUE
cg11086410	15	58410989	-0.149373	0.00210708	TRUE
cg14479709	8	1249007	-0.109594	0.00210758	TRUE
cg02604720	7	151144508	-0.172495	0.00210917	TRUE
cg08111021	1	64239466	0.20253	0.00210961	TRUE
cg23767977	12	52947465	-0.0864925	0.00211072	TRUE
cg18789958	5	45695241	0.213049	0.00211251	TRUE
cg03119829	1	64170964	0.212233	0.0021136	TRUE
cg00955808	6	21754525	-0.259476	0.00211529	TRUE
cg04154653	1	1133248	-1.29117	0.0021156	TRUE
cg09033691	11	10829409	-0.124499	0.00211926	TRUE
cg13096407	13	32885502	-0.119827	0.00213323	TRUE
cg06609369	12	100967923	0.243538	0.00213394	TRUE
cg02607544	12	6649994	-0.186705	0.00213399	TRUE
cg13353942	1	47010223	-0.188478	0.00213614	TRUE
cg27014913	3	4530714	-0.154016	0.00214047	TRUE
cg14463068	2	1820315	-0.141055	0.00214278	TRUE
cg00741634	19	19432407	0.212378	0.00214517	TRUE
cg10484659	1	6780166	-0.216323	0.00214688	TRUE
cg11145282	1	56008170	-0.149996	0.00215057	TRUE
cg24768077	17	71592079	-0.11833	0.00215145	TRUE
cg21337120	8	143254726	-0.123662	0.00215538	TRUE
cg22619572	3	38037140	-0.151436	0.00215555	TRUE
cg25829490	2	176988792	-0.218034	0.00216191	TRUE
cg16278661	19	59023484	-0.112524	0.00216233	TRUE
cg00341042	10	116854499	0.292911	0.00216479	TRUE
cg04125800	22	23491290	-0.154448	0.00216509	TRUE
cg23332813	6	33133370	-0.119471	0.00216782	TRUE
cg21602506	3	160883250	-0.195886	0.00216844	TRUE
cg06585734	3	46037942	-0.197165	0.00217054	TRUE
cg13215995	17	43222258	-0.0876851	0.00217089	TRUE
cg23081781	7	127225937	0.215721	0.00218166	TRUE
cg00092273	8	124780287	-0.147839	0.00218183	TRUE
cg15260365	11	67771606	0.26832	0.00218189	TRUE
cg04939480	12	66250466	-0.178257	0.00218773	TRUE
cg19746591	12	118589087	-0.180292	0.00218811	TRUE
cg00335802	18	10791505	-0.156266	0.00218849	TRUE
cg08759742	5	141292953	-0.145872	0.0021887	TRUE
cg14385231	13	76112274	-0.126312	0.00219235	TRUE
cg26529712	19	35399253	-0.124309	0.00219297	TRUE
cg08662168	17	9976437	-0.104943	0.00219556	TRUE
cg03969997	7	73256865	-0.153338	0.00219569	TRUE
cg04060275	5	172198791	-0.161795	0.00219653	TRUE
cg18576335	17	8110165	0.177594	0.00219723	TRUE
cg15982972	5	50260129	-0.207565	0.00219942	TRUE
cg14642259	11	47359017	0.217457	0.00220073	TRUE
cg04447981	11	65405351	-0.134558	0.00220478	TRUE
cg02081701	2	139537197	-0.178579	0.00221077	TRUE
cg14240993	12	132929352	-0.162524	0.00221121	TRUE
cg00853979	1	32681368	-0.116778	0.00221141	TRUE
cg03000593	6	33283162	-0.19051	0.00221199	TRUE
cg06826115	15	67835137	-0.169477	0.00221349	TRUE
cg05729836	7	100255435	-0.326748	0.00221453	TRUE
cg21389013	2	27632056	-0.216908	0.00221716	TRUE
cg16078836	3	185081374	-0.121201	0.00221739	TRUE
cg03368643	6	30181600	-0.118281	0.00222074	TRUE
cg08185798	12	85677430	-0.244614	0.00222252	TRUE
cg07023704	2	172965890	-0.175183	0.00222265	TRUE
cg04963575	12	51740751	-0.175343	0.00222606	TRUE
cg05255580	19	4207676	0.245315	0.00222639	TRUE
cg05488439	7	91510314	0.390856	0.00223653	TRUE
cg01442833	12	109535398	-0.160579	0.00224054	TRUE
cg22571393	13	113498308	-0.153569	0.00224114	TRUE
cg01290885	12	107350933	-0.511683	0.00224266	TRUE
cg02471507	8	82644747	-0.260444	0.00224401	TRUE
cg10237599	4	57846746	-0.20702	0.00224757	TRUE
cg16957313	5	172199661	-0.179125	0.0022516	TRUE
cg02013918	12	131170584	-0.335286	0.00225324	TRUE
cg04076535	6	32045323	0.12399	0.00225355	TRUE
cg25841760	11	35970309	-0.0895478	0.00225717	TRUE
cg03894271	3	9834593	0.170314	0.00226027	TRUE
cg08975917	10	134867969	-0.103409	0.00227137	TRUE
cg19991689	14	59104318	0.1277	0.0022845	TRUE
cg14021021	4	8134824	0.479746	0.00228477	TRUE
cg14778691	8	143430202	-0.13802	0.0022898	TRUE
cg02778243	2	239563383	-0.105011	0.00230151	TRUE
cg26991433	6	7140931	-0.0794106	0.00230884	TRUE
cg20316542	20	62693429	-0.151629	0.00230909	TRUE
cg20874785	2	74612674	0.139699	0.00231005	TRUE
cg16943185	11	94503894	-0.12924	0.00231167	TRUE
cg02666489	6	160680115	-0.199668	0.00231245	TRUE
cg07889469	8	41624634	-0.19905	0.00231259	TRUE
cg15391433	7	98547209	0.159655	0.00231515	TRUE
cg01622960	17	74553622	0.21189	0.00232171	TRUE
cg20198611	6	33163689	-0.0838503	0.00232222	TRUE
cg01834010	13	111365570	0.13583	0.00232863	TRUE
cg04117375	3	62165035	-0.142224	0.00232937	TRUE
cg19627093	8	1900892	-0.290821	0.00232994	TRUE
cg27524361	2	99736378	0.272156	0.00233143	TRUE
cg14132731	14	81999503	0.463379	0.00233157	TRUE
cg14466251	9	134704033	-0.150622	0.0023356	TRUE
cg11979420	1	166139996	-0.132927	0.00233648	TRUE
cg06720713	13	114059522	-0.186727	0.00234006	TRUE
cg11832804	5	1279449	-0.134519	0.00234228	TRUE
cg13114824	12	46579352	0.142793	0.00234291	TRUE
cg01910527	17	72245578	0.225515	0.00234537	TRUE
cg01359532	15	75045126	0.157201	0.00234691	TRUE
cg11733769	18	77532565	-0.199619	0.00234706	TRUE
cg26055812	1	52198580	-0.144773	0.00234969	TRUE
cg14846981	5	161592	-0.170836	0.00235083	TRUE
cg11445323	19	18063178	0.173716	0.0023523	TRUE
cg01171670	11	71083308	-0.0771589	0.00235245	TRUE
cg23913947	1	227750857	0.117202	0.00235532	TRUE
cg27421679	3	48788345	-0.124232	0.00235616	TRUE
cg03926958	10	9354305	-0.151708	0.00235643	TRUE
cg20594765	1	230276238	0.134592	0.0023648	TRUE
cg11793168	2	37415747	0.243286	0.0023667	TRUE
cg06216926	14	92572917	-0.162202	0.00236707	TRUE
cg06056004	5	44809616	-0.162059	0.00237176	TRUE
cg27364916	19	3600542	-0.190366	0.00237375	TRUE
cg12075849	13	25081063	-0.206701	0.00237588	TRUE
cg12204555	11	128712645	-0.172341	0.00237622	TRUE
cg03545536	7	99905334	-0.118177	0.00237708	TRUE
cg16463165	16	2374474	-0.102471	0.00238118	TRUE
cg11332388	1	42922083	0.25693	0.0023846	TRUE
cg21304757	19	58850414	-0.177916	0.00238907	TRUE
cg27396403	7	107387175	0.120929	0.00239408	TRUE
cg09942546	13	28527119	-0.197333	0.00239421	TRUE
cg03446559	7	150871201	0.320881	0.00240117	TRUE
cg03915638	3	62356042	-0.13708	0.00240256	TRUE
cg07350448	3	131676669	-0.196143	0.00240602	TRUE
cg03505427	20	47662643	0.185653	0.0024067	TRUE
cg01157650	5	177809164	-0.206931	0.00241086	TRUE
cg02127209	19	35786961	-0.191857	0.00241271	TRUE
cg20424400	12	110026737	-0.098336	0.0024173	TRUE
cg03782966	7	104585482	-0.158316	0.00241752	TRUE
cg07989501	12	53835350	-0.186257	0.00242116	TRUE
cg27539482	13	111589090	-0.197446	0.00242468	TRUE
cg18819619	19	51531297	-0.152126	0.00242519	TRUE
cg08749775	6	30153760	-0.107554	0.00242604	TRUE
cg25749101	17	73124988	0.206774	0.00243267	TRUE
cg07991288	20	22559339	0.241354	0.00243427	TRUE
cg10245778	6	127837570	-0.165804	0.00243734	TRUE
cg09130676	7	158220856	-0.153189	0.00243802	TRUE
cg04028643	1	45789840	0.181234	0.00244013	TRUE
cg21710255	6	49681742	0.357727	0.00244759	TRUE
cg04640139	5	140997407	-0.135118	0.00244823	TRUE
cg13299824	1	92414737	-0.142583	0.00244908	TRUE
cg24557027	4	95335239	-0.183338	0.00245243	TRUE
cg12838902	7	5322586	-0.185271	0.00245379	TRUE
cg01825921	11	61525711	0.170804	0.00246052	TRUE
cg19915505	3	32147840	0.208989	0.00246183	TRUE
cg18803896	8	86251915	-0.14338	0.00246221	TRUE
cg05280206	11	1575607	0.285877	0.00246356	TRUE
cg03792653	20	36661448	0.325392	0.00246901	TRUE
cg21565078	2	241069202	0.133974	0.0024707	TRUE
cg15881107	5	13579577	-0.233705	0.00247092	TRUE
cg10585257	17	79191612	-0.129945	0.00247399	TRUE
cg01842473	11	617407	-0.0924664	0.00247593	TRUE
cg20356147	3	127914850	0.198511	0.00247688	TRUE
cg25101291	1	1103235	-0.115463	0.00247876	TRUE
cg10740573	14	105936599	-0.198649	0.00247891	TRUE
cg25025399	4	975006	-0.160906	0.00248866	TRUE
cg26790091	22	50702460	-0.0706649	0.00249395	TRUE
cg11581627	19	51728379	-0.131638	0.00249875	TRUE
cg16295880	1	3464048	-0.0773752	0.00250057	TRUE
cg08536961	3	130063469	-0.188915	0.00250112	TRUE
cg11214576	1	25869068	-0.0829059	0.00251166	TRUE
cg09818265	1	57917333	0.33187	0.0025138	TRUE
cg10316357	1	160768001	0.46148	0.00251446	TRUE
cg00599463	20	30609716	-0.139803	0.00251976	TRUE
cg13973090	11	66206505	-0.170327	0.00252156	TRUE
cg19989242	9	96069142	-0.120286	0.00252287	TRUE
cg10136473	16	86415001	0.241594	0.00252622	TRUE
cg04730319	16	75681528	-0.130935	0.00252626	TRUE
cg03053688	1	28447740	-0.148337	0.00252782	TRUE
cg07433154	11	2364496	-0.126981	0.00252894	TRUE
cg17073708	8	55374489	-0.147599	0.00253373	TRUE
cg17457912	17	1617102	-0.0864307	0.00253718	TRUE
cg11383208	22	46481948	-0.214578	0.00254172	TRUE
cg13113737	1	8411074	-0.091709	0.00254212	TRUE
cg16520965	12	111801712	-0.0967652	0.00254426	TRUE
cg02329358	7	142894595	-0.195257	0.00254436	TRUE
cg12658374	17	37323563	-0.122037	0.00254532	TRUE
cg16243019	7	96636746	0.183531	0.00254807	TRUE
cg21164355	20	31989502	-0.168632	0.00255132	TRUE
cg22564949	20	61456340	-0.19641	0.00255519	TRUE
cg09366357	7	14029657	-0.128173	0.00256346	TRUE
cg15593965	8	145844703	-0.167501	0.00257054	TRUE
cg03894789	5	136983373	-0.134624	0.00257858	TRUE
cg11959708	6	30881893	-0.181552	0.00258868	TRUE
cg16316394	5	140805841	0.354602	0.00259345	TRUE
cg13209683	12	124105429	-0.147546	0.00259736	TRUE
cg02084669	14	74707360	0.254279	0.00259947	TRUE
cg25061763	12	62860430	-0.228564	0.00260821	TRUE
cg02511532	8	120845155	-0.181913	0.00261381	TRUE
cg14896463	7	116592956	-0.0800704	0.00261634	TRUE
cg11303561	19	1206399	0.179883	0.00261936	TRUE
cg22703724	21	40177003	-0.207489	0.00262195	TRUE
cg07607066	22	47457123	-0.14162	0.00262218	TRUE
cg01950524	5	38135043	-0.226289	0.00262666	TRUE
cg12532791	11	111957842	-0.142722	0.00263541	TRUE
cg17143606	2	120191616	-0.107929	0.00263556	TRUE
cg14654948	6	36164803	0.115467	0.00263636	TRUE
cg11975608	6	161087439	-0.220266	0.00263638	TRUE
cg26928682	6	41168801	-0.11672	0.00263696	TRUE
cg17472786	5	389355	-0.108181	0.00264139	TRUE
cg00908117	2	33348262	-0.161368	0.00264166	TRUE
cg00160262	1	158533225	-0.158131	0.0026442	TRUE
cg15827843	5	1123765	-0.17528	0.00264598	TRUE
cg06080250	4	1042018	-0.141853	0.00265001	TRUE
cg27364244	12	132660955	-0.12778	0.0026503	TRUE
cg12011897	12	57119209	-0.144306	0.00265294	TRUE
cg01753327	8	22064885	-0.155669	0.00265568	TRUE
cg19182908	22	38204192	-0.195096	0.00266051	TRUE
cg03640944	10	106093819	-0.13499	0.0026661	TRUE
cg04448487	20	42875777	0.242208	0.00266857	TRUE
cg02619408	1	156818592	-0.125658	0.00267165	TRUE
cg24260917	19	54785076	-0.238405	0.00267193	TRUE
cg15778346	7	75947261	-0.119651	0.00267568	TRUE
cg20293894	10	134779328	-0.243255	0.00267621	TRUE
cg13745593	4	135248186	-0.129762	0.00267763	TRUE
cg06975218	4	78941960	-0.125004	0.00267942	TRUE
cg03820205	10	76970516	0.334611	0.00268046	TRUE
cg16253870	12	68959172	-0.172856	0.00268047	TRUE
cg04996089	16	88937216	0.260756	0.00268051	TRUE
cg07172676	8	144997714	-0.171647	0.00268325	TRUE
cg21828629	1	205913422	-0.1147	0.00268555	TRUE
cg24474075	18	32924093	-0.155742	0.00268788	TRUE
cg16393873	22	22726103	-0.117195	0.00269086	TRUE
cg10217713	10	135015587	-0.120414	0.00269163	TRUE
cg00689651	19	13209548	-0.229929	0.0026922	TRUE
cg26537076	2	197458548	-0.146271	0.00269404	TRUE
cg25944898	11	64085532	0.19706	0.00269412	TRUE
cg06531250	1	147380445	-0.235575	0.00269478	TRUE
cg00963555	7	126987042	-0.122885	0.00269796	TRUE
cg10700019	8	145984882	-0.134427	0.00269965	TRUE
cg04117643	17	7476796	0.169006	0.00271158	TRUE
cg21095280	6	36724036	-0.0854226	0.0027164	TRUE
cg11838384	11	63803845	-0.249417	0.00271973	TRUE
cg13046257	3	26700158	-0.176884	0.00272154	TRUE
cg23936745	1	1837873	0.137646	0.00272277	TRUE
cg13083637	1	169337225	-0.125475	0.00272611	TRUE
cg15536116	11	1770595	-0.125516	0.00273379	TRUE
cg01505148	19	56170617	-0.181062	0.00273493	TRUE
cg04249605	6	33131560	-0.145234	0.00273852	TRUE
cg03217138	6	114549892	-0.237362	0.00274413	TRUE
cg21741679	2	2176774	-0.164425	0.00274627	TRUE
cg00762397	1	203454010	-0.082137	0.00274667	TRUE
cg15262352	7	5013468	0.135307	0.00274774	TRUE
cg00904966	16	1122937	-0.361499	0.00274982	TRUE
cg03225002	5	146257653	0.218967	0.00275162	TRUE
cg24698174	1	17051774	-0.127007	0.00275359	TRUE
cg01297265	22	44211191	-0.153385	0.00275507	TRUE
ch.19.1491481F	19	46623200	-0.147081	0.00275752	TRUE
cg02799448	6	137817008	0.167752	0.00276186	TRUE
cg11928366	19	14682779	0.158625	0.00276823	TRUE
cg22931292	11	17765568	0.28792	0.00277519	TRUE
cg12630147	10	70321574	-0.178738	0.00277642	TRUE
cg01872122	5	16940481	-0.144195	0.00277982	TRUE
cg25284213	6	52009154	-0.0883388	0.0027809	TRUE
cg07471209	14	62584278	-0.242378	0.00278236	TRUE
cg03291455	2	43054655	-0.176154	0.00278358	TRUE
cg19333100	11	123229032	-0.177677	0.00278569	TRUE
cg01538982	3	48481510	-0.266278	0.00279959	TRUE
cg11841867	18	11153912	-0.154613	0.00280077	TRUE
cg02716556	6	10838914	-0.174338	0.00281001	TRUE
cg24463605	1	6302973	-0.264268	0.00281085	TRUE
cg03530687	7	107708470	0.212625	0.00281405	TRUE
cg01220068	9	134364485	-0.149455	0.00281415	TRUE
cg02159381	11	122852523	0.122388	0.00281917	TRUE
cg12072724	5	133982709	0.105326	0.00281955	TRUE
cg00479912	16	79472241	0.13141	0.00282251	TRUE
cg12577850	6	139351113	-0.196914	0.00283068	TRUE
cg13767135	11	69949459	-0.175734	0.00283144	TRUE
cg23694114	17	15848221	-0.136658	0.00283189	TRUE
cg13494636	15	89918122	-0.204451	0.00283598	TRUE
cg19163049	4	104641124	0.238601	0.00283744	TRUE
cg13170051	1	41982392	-0.315986	0.0028378	TRUE
cg09499413	11	9780133	0.17933	0.00283956	TRUE
cg09580393	17	4869866	0.194109	0.00284326	TRUE
cg17036641	3	52723544	-0.150895	0.00284471	TRUE
cg08557180	2	33953203	-0.165123	0.00284646	TRUE
cg23202262	12	131198244	-0.374135	0.00285389	TRUE
cg24570624	14	77493278	-0.185028	0.00285616	TRUE
cg09914060	17	27903168	-0.141123	0.00285639	TRUE
cg13204699	13	50703841	-0.181825	0.00285769	TRUE
cg11092860	5	123812728	-0.151316	0.0028626	TRUE
cg20332354	12	91451819	-0.137643	0.00286284	TRUE
cg20704159	12	113229582	-0.373263	0.00286393	TRUE
cg09853371	4	57522145	0.231012	0.00286875	TRUE
cg17225006	1	63837190	0.145052	0.00287318	TRUE
cg26951888	7	112571476	-0.118619	0.00287393	TRUE
cg26510738	6	29924404	0.179097	0.00288002	TRUE
cg02584610	11	68856883	-0.158088	0.00288312	TRUE
cg09855962	8	83281970	-0.127957	0.00288593	TRUE
cg20100545	19	19361158	-0.14708	0.00289223	TRUE
cg05418781	16	31004853	-0.163725	0.00289386	TRUE
cg25965499	19	1885691	-0.134878	0.00289713	TRUE
cg22339278	19	36347276	-0.171672	0.00289762	TRUE
cg12011343	6	20320423	0.48537	0.00290271	TRUE
cg14648916	5	175224322	-0.325242	0.00290332	TRUE
cg27092248	3	11178798	0.133992	0.00290817	TRUE
cg00881086	3	132441942	0.146928	0.00291152	TRUE
cg12629564	1	156693127	0.112683	0.00291816	TRUE
cg12182580	11	130514052	-0.125072	0.00292153	TRUE
cg20673767	7	158061805	-0.218319	0.00292313	TRUE
cg07531398	17	80350140	-0.165445	0.00292453	TRUE
cg02263444	5	2207121	0.193235	0.00292523	TRUE
cg14187724	9	93799798	-0.17442	0.00292541	TRUE
cg17925174	5	178614909	-0.125005	0.00292818	TRUE
cg03980824	1	84465404	-0.156318	0.00293347	TRUE
cg00330059	4	183637135	0.233611	0.00293454	TRUE
cg27623769	2	45547281	-0.1099	0.00293461	TRUE
cg18476778	12	125233354	0.128008	0.00293832	TRUE
cg23677882	7	157281167	-0.276968	0.00293901	TRUE
cg19545560	19	51688987	-0.08577	0.00294236	TRUE
cg00266566	9	32565609	0.239879	0.00294378	TRUE
cg00047843	12	83321412	-0.153863	0.00295445	TRUE
cg20824867	11	778018	-0.175311	0.00295498	TRUE
cg27221538	6	51154725	-0.153363	0.00295529	TRUE
cg06970090	10	73848823	-0.170784	0.00295613	TRUE
cg25578028	17	7905704	-0.157466	0.0029567	TRUE
cg22369879	3	137228636	0.451319	0.00295734	TRUE
cg13696228	14	102276127	-0.128276	0.00296484	TRUE
cg22629515	1	243712954	-0.11749	0.0029658	TRUE
cg25834632	8	144590015	0.213316	0.00296648	TRUE
cg18816905	8	29511693	-0.13863	0.00296718	TRUE
cg23347301	19	28401100	-0.23797	0.00297683	TRUE
cg20161190	11	131506539	-0.176177	0.00298166	TRUE
cg20911986	12	11947968	-0.359926	0.00298649	TRUE
cg15717840	6	3340979	-0.133461	0.00298764	TRUE
cg20547455	14	70041214	0.238254	0.00298876	TRUE
cg12793305	1	39325375	0.19881	0.00299248	TRUE
cg01783492	16	10721112	-0.135065	0.00299274	TRUE
cg09528747	2	38830619	-0.157481	0.00300392	TRUE
cg03813688	2	74740991	-0.206069	0.00300758	TRUE
cg03084838	16	751603	-0.273523	0.00301162	TRUE
cg11484353	20	39958249	-0.16123	0.00301176	TRUE
cg09221932	1	87597830	-0.178752	0.00302213	TRUE
cg18306477	15	78370215	-0.125212	0.00302738	TRUE
cg03444940	16	2133637	-0.122752	0.00303461	TRUE
cg18780432	17	65040769	0.228268	0.00303639	TRUE
cg20000107	7	85832	-0.145481	0.00303843	TRUE
cg24025008	6	31750138	0.171277	0.0030421	TRUE
cg24757978	3	69003455	0.122741	0.00304295	TRUE
cg06114334	7	154997361	-0.21708	0.00304319	TRUE
cg03069098	6	155470310	-0.16952	0.00304468	TRUE
cg02963164	17	60705058	0.148733	0.00304483	TRUE
cg05585303	12	113229617	-0.264913	0.00305095	TRUE
cg23180235	3	8577752	0.139928	0.0030547	TRUE
cg16761581	14	24803807	-0.24194	0.00305921	TRUE
cg23469448	12	114232746	0.191578	0.0030629	TRUE
cg27103083	16	1307660	-0.227119	0.00306425	TRUE
cg14659930	3	114128301	0.284354	0.00306721	TRUE
cg26519489	4	113696900	-0.140374	0.00307035	TRUE
cg03591798	2	73404524	0.153963	0.00307427	TRUE
cg19355210	12	114739935	0.331746	0.00307608	TRUE
cg06609004	6	32086425	-0.133568	0.00307881	TRUE
cg24423567	2	201390706	-0.139591	0.00308406	TRUE
cg18950102	11	33397689	-0.210791	0.00308532	TRUE
cg27628839	1	155534509	-0.0997508	0.00308559	TRUE
cg14102186	2	85364676	-0.190455	0.00308874	TRUE
cg17311725	2	242089888	0.295486	0.00309535	TRUE
cg26475031	16	88166826	-0.152573	0.00310382	TRUE
cg17935813	13	111214541	-0.168036	0.0031083	TRUE
cg01773854	12	53491219	-0.118829	0.00311414	TRUE
cg00380692	13	22298927	-0.178174	0.00312283	TRUE
cg04253077	14	81035143	-0.109889	0.00312335	TRUE
cg26866165	11	119205041	-0.119639	0.00312824	TRUE
cg13099829	1	2237991	-0.169876	0.00312858	TRUE
cg13584882	10	74836656	0.127639	0.00312939	TRUE
cg19970086	13	113474413	0.150978	0.00313077	TRUE
cg13232011	6	24856450	0.160528	0.0031317	TRUE
cg18451817	5	2132336	-0.195498	0.00313551	TRUE
cg01367737	13	45563889	0.1663	0.00313767	TRUE
cg04101969	13	20806477	-0.128905	0.00314159	TRUE
cg18614510	22	47081903	0.115886	0.00314838	TRUE
cg23327011	18	74729021	-0.156216	0.00315055	TRUE
cg22283115	7	4911121	0.224397	0.00315271	TRUE
cg05881135	15	99644973	0.269343	0.0031582	TRUE
cg04100595	12	27615138	-0.179903	0.00316305	TRUE
cg16872520	11	72929124	0.175935	0.00316892	TRUE
cg06900494	17	48609332	-0.10412	0.00316892	TRUE
cg19712586	6	30070924	-0.124193	0.00317524	TRUE
cg12145080	2	223289560	-0.3785	0.0031755	TRUE
cg18684755	19	39060314	0.175099	0.00318327	TRUE
cg14839404	20	55841869	0.151313	0.0031849	TRUE
cg18101249	18	29599776	-0.137932	0.00318811	TRUE
cg15104126	12	6150167	0.181835	0.00319207	TRUE
cg15826130	11	67159072	0.216362	0.00319397	TRUE
cg05713486	11	2441896	0.17153	0.0031957	TRUE
cg23880589	17	7826623	0.16403	0.00320278	TRUE
cg19103609	19	14543524	-0.114268	0.00320827	TRUE
cg11195797	13	100547331	-0.232797	0.0032102	TRUE
cg08362206	5	140210033	-0.428848	0.00321934	TRUE
cg20017132	10	105233022	-0.110891	0.00322186	TRUE
cg05467106	16	30621996	0.236716	0.00322446	TRUE
cg04775304	16	75266396	-0.136742	0.0032264	TRUE
cg15985891	1	66323190	-0.157068	0.00322735	TRUE
cg17147265	4	184279327	-0.152556	0.00323454	TRUE
cg18800329	1	9132196	-0.137622	0.0032351	TRUE
cg25474358	3	139107739	0.488365	0.00323711	TRUE
cg15536401	7	119831208	-0.198517	0.00324667	TRUE
cg23455785	1	200117203	-0.155222	0.00324867	TRUE
cg14500250	14	101121140	-0.258352	0.00325173	TRUE
cg02790379	1	22140769	0.351843	0.00326618	TRUE
cg19216994	11	811557	-0.123625	0.00326692	TRUE
cg14039773	3	40547368	-0.193055	0.00327082	TRUE
cg11007075	8	22722124	0.150175	0.00327224	TRUE
cg01691827	16	86599189	-0.162332	0.00328446	TRUE
cg07035704	8	75616533	-0.194034	0.00328514	TRUE
cg13390998	8	145670370	0.270549	0.00328578	TRUE
cg27488741	19	48374536	-0.513524	0.00329079	TRUE
cg19647197	12	102452287	0.288215	0.00329113	TRUE
cg15298666	11	130078492	-0.156415	0.00329131	TRUE
cg22479161	5	17120060	-0.0756477	0.00329182	TRUE
cg12084990	10	91276070	-0.183016	0.00329265	TRUE
cg18301598	11	126608944	-0.157661	0.00329401	TRUE
cg16727774	16	87958281	-0.166185	0.00329947	TRUE
cg03619075	16	858499	-0.136391	0.00330807	TRUE
cg10586423	1	111015513	-0.107056	0.00330943	TRUE
cg24311485	7	73181157	-0.0995482	0.00331029	TRUE
cg14580443	9	95708321	-0.183522	0.00331199	TRUE
cg02436004	3	128211540	0.163509	0.00331947	TRUE
cg01940437	4	184780455	-0.139586	0.00332198	TRUE
cg08003402	3	15311021	-0.131532	0.00332347	TRUE
cg18267081	2	3241627	-0.10144	0.0033245	TRUE
cg02152399	1	27710270	-0.148153	0.00332497	TRUE
cg13829804	6	33390907	0.138452	0.00332652	TRUE
cg27625719	2	184273898	-0.275715	0.00332795	TRUE
cg21406811	1	51271043	0.119942	0.00332864	TRUE
cg12594716	6	108479070	0.250664	0.00332945	TRUE
cg21273118	1	194327715	-0.195368	0.00333055	TRUE
cg25027584	7	1748302	-0.131884	0.00333102	TRUE
cg05944661	1	6457799	-0.0762403	0.00333222	TRUE
cg16063587	6	31691227	0.233168	0.00333271	TRUE
cg26540191	4	3475093	-0.171956	0.00333798	TRUE
cg22722340	11	119458741	-0.13624	0.00333835	TRUE
cg18204589	2	217939092	0.103184	0.00334041	TRUE
cg13697223	4	173710219	-0.152268	0.00334118	TRUE
cg02907662	14	103432714	-0.143041	0.00334286	TRUE
cg11146114	12	4671731	-0.24119	0.00334287	TRUE
cg00224480	2	65849345	-0.0980699	0.00334374	TRUE
cg04102620	4	3473595	-0.234437	0.0033483	TRUE
cg27196659	6	168746125	-0.141288	0.0033516	TRUE
cg21844005	7	31096717	0.136908	0.00335695	TRUE
cg05325028	17	80208438	0.137932	0.00335981	TRUE
cg21644489	15	63312170	0.194399	0.00336244	TRUE
cg01763575	20	44875431	-0.364308	0.00336414	TRUE
cg03163614	2	233386855	0.230177	0.00336838	TRUE
cg11257888	1	24828096	-0.108213	0.00337605	TRUE
cg07117087	16	85537336	-0.159728	0.00338152	TRUE
cg08133755	11	19792080	0.157329	0.00338158	TRUE
cg03638940	12	58149384	-0.154087	0.00338492	TRUE
cg05399211	21	35291411	-0.140326	0.00338574	TRUE
cg01792749	3	38835179	-0.1617	0.00338763	TRUE
cg15372721	21	42219299	0.175329	0.00338778	TRUE
cg24766398	6	25830852	0.135137	0.00338792	TRUE
cg11839566	10	129090134	-0.123221	0.00338897	TRUE
cg10441691	5	139520490	-0.0993239	0.00339236	TRUE
cg24362824	2	158882454	-0.112392	0.00339428	TRUE
cg20777508	20	31887074	-0.123537	0.00339806	TRUE
cg20152413	1	26494671	-0.0782195	0.00340201	TRUE
cg21461470	1	149821425	-0.224826	0.00340346	TRUE
cg20166049	19	45721076	-0.142181	0.00340516	TRUE
cg14843337	3	12194691	-0.138489	0.00341485	TRUE
cg05128003	1	6548963	-0.155214	0.00341586	TRUE
cg12850379	8	54935605	0.340131	0.00341777	TRUE
cg03666796	10	134746860	-0.16493	0.00342711	TRUE
cg00560574	5	96038303	-0.34873	0.00342885	TRUE
cg19782923	11	4621440	-0.149033	0.00343123	TRUE
cg23049234	11	2595718	-0.177322	0.0034403	TRUE
cg12665460	19	52956657	0.125132	0.00344247	TRUE
cg00152611	4	123300380	-0.184438	0.00344496	TRUE
cg25607948	1	92007887	-0.202703	0.00344766	TRUE
cg03094620	16	22924626	-0.281941	0.00345289	TRUE
cg02124459	5	141256135	-0.138198	0.0034579	TRUE
cg08974500	6	170863287	-0.143471	0.00345809	TRUE
cg26646370	19	4279441	-0.190269	0.00346179	TRUE
cg08293097	17	17682641	-0.197838	0.00346268	TRUE
cg00709652	3	100673784	-0.0871059	0.00346341	TRUE
cg23257502	12	115256052	-0.272597	0.00346381	TRUE
cg14727880	9	19049247	0.182008	0.00347007	TRUE
cg25268451	20	57414539	0.0895023	0.00348415	TRUE
cg00446763	3	124625655	-0.173114	0.00348557	TRUE
cg07109438	10	118561572	-0.158641	0.0034908	TRUE
cg06794355	1	17014799	-0.17863	0.00349385	TRUE
cg20584555	11	61717780	-0.11265	0.00349502	TRUE
cg10862939	11	65495249	-0.122295	0.00350261	TRUE
cg00590134	15	99512766	-0.122953	0.00350481	TRUE
cg15763344	3	108308871	-0.244595	0.00350538	TRUE
cg14845282	3	131080593	0.180237	0.00350629	TRUE
cg15595212	1	248100183	0.297105	0.00350837	TRUE
cg15090889	11	128898503	-0.117997	0.00350965	TRUE
cg06441116	1	2500814	-0.11508	0.00351336	TRUE
cg03717503	16	86734176	-0.220066	0.00351509	TRUE
cg19286699	15	74667713	-0.129022	0.00351919	TRUE
cg05332869	20	39658073	0.291703	0.00352313	TRUE
cg13482714	4	186933511	-0.144297	0.00352335	TRUE
cg16555030	11	18065144	-0.182841	0.00352433	TRUE
cg08995609	11	66104115	-0.139867	0.00352552	TRUE
cg00206463	6	30179435	-0.185144	0.00353891	TRUE
cg11983576	15	53090807	0.174789	0.00354144	TRUE
cg18297705	11	1994927	-0.102116	0.00354558	TRUE
cg21102477	1	34630844	-0.253029	0.00355302	TRUE
cg24138325	8	1898270	-0.518999	0.00355436	TRUE
cg06373470	10	88731875	-0.141454	0.00355503	TRUE
cg03335600	7	139415867	-0.106796	0.00355645	TRUE
cg02275930	1	2372054	-0.302901	0.00355658	TRUE
cg05725892	4	186317144	-0.162278	0.00356292	TRUE
cg13455434	8	30243930	-0.16728	0.00356393	TRUE
cg12479418	7	148823350	-0.148533	0.00356414	TRUE
cg24959158	3	137893270	-0.147427	0.00356423	TRUE
cg07595301	8	22853351	-0.15118	0.00356986	TRUE
cg20025970	12	22089560	-0.146605	0.00357136	TRUE
cg03072035	10	73076664	-0.0960783	0.00357311	TRUE
cg12222132	4	78978705	0.240903	0.00357481	TRUE
cg24431349	17	18218572	-0.193118	0.00357904	TRUE
cg05062489	3	109404367	-0.0848407	0.00358009	TRUE
cg16348242	10	85899092	0.110466	0.0035879	TRUE
cg12261117	19	70918	0.152281	0.00358877	TRUE
cg27134147	15	78592306	-0.114687	0.00358962	TRUE
cg10610428	12	5884295	-0.086297	0.00359272	TRUE
cg06263077	11	126156996	-0.1628	0.00359353	TRUE
cg08155994	19	2388502	-0.118994	0.00359384	TRUE
cg23166252	3	184210194	-0.180126	0.00359662	TRUE
cg00314343	15	92428182	-0.141673	0.00360903	TRUE
cg24247667	17	74463439	-0.0978442	0.00361012	TRUE
cg02643668	2	2876182	-0.129107	0.00361253	TRUE
cg12842552	3	151176600	-0.187039	0.00361725	TRUE
cg06405820	16	86951397	-0.177323	0.00362551	TRUE
cg10814338	17	41132463	0.215778	0.00362603	TRUE
cg14192037	13	113803273	-0.165548	0.00362907	TRUE
cg15522517	1	15547652	-0.083042	0.00363113	TRUE
cg24073352	19	11537279	-0.123857	0.00363438	TRUE
cg02293852	1	29607330	-0.0990149	0.00363488	TRUE
cg02162556	20	55685778	-0.211456	0.00363777	TRUE
cg05658717	12	118407033	-0.149959	0.00364115	TRUE
cg24649269	6	7231857	-0.151213	0.00364433	TRUE
cg10965164	17	79415528	-0.158989	0.00364858	TRUE
cg03620964	16	76268785	-0.147745	0.00366381	TRUE
cg11265725	19	5909157	-0.141857	0.00366423	TRUE
cg21670438	13	111670720	-0.127148	0.00366762	TRUE
cg02138299	16	30192587	-0.100026	0.00367364	TRUE
cg13417256	12	32112244	-0.205011	0.00367749	TRUE
cg05583240	12	105477579	0.152548	0.00367909	TRUE
cg10136452	6	1464075	-0.194718	0.00368138	TRUE
cg18022769	10	25882008	-0.273344	0.00368303	TRUE
cg05991454	4	147558435	0.199684	0.0036847	TRUE
cg06912623	1	224781135	0.204575	0.00368476	TRUE
cg15732149	1	207509334	-0.29296	0.00368896	TRUE
cg15231462	1	247769251	-0.140422	0.00369179	TRUE
cg22386646	1	112524496	-0.144317	0.00369201	TRUE
cg12059012	3	43733234	-0.133551	0.0036935	TRUE
cg10476950	7	151599583	-0.193568	0.00369571	TRUE
cg13464062	7	33148868	-0.155593	0.00369884	TRUE
cg09557972	18	5296027	-0.177129	0.00369975	TRUE
cg07379779	3	23641714	-0.117536	0.00370061	TRUE
cg08079908	2	176997277	0.138991	0.00370152	TRUE
cg10410412	10	5617743	-0.146972	0.00370282	TRUE
cg16258224	10	84983353	-0.266305	0.00370756	TRUE
cg17343483	2	97527523	0.173704	0.00370894	TRUE
cg19860320	13	33640942	0.131583	0.0037103	TRUE
cg13220457	6	135504074	0.25345	0.00371263	TRUE
cg26784348	1	67520192	-0.116337	0.00371307	TRUE
cg11836829	1	212605702	-0.136394	0.00371528	TRUE
cg12006794	4	156679085	-0.169928	0.00371676	TRUE
cg16357353	1	20737787	-0.0735515	0.00371817	TRUE
cg16096717	1	117375409	0.10996	0.00372048	TRUE
cg00596373	19	7939442	-0.168295	0.00372319	TRUE
cg09495418	15	51634039	0.324426	0.00372355	TRUE
cg08973382	2	74728623	-0.072551	0.00372459	TRUE
cg26307355	7	73938543	-0.187001	0.00372714	TRUE
cg01062980	11	71791903	-0.133414	0.00373046	TRUE
cg08625382	2	222437387	0.193221	0.00373132	TRUE
cg07036991	14	59565187	-0.107708	0.00373138	TRUE
cg15047223	12	8687513	-0.0948723	0.00373197	TRUE
cg16644245	16	1453364	-0.14848	0.0037331	TRUE
cg00211496	7	39234456	-0.16926	0.00373328	TRUE
cg12769138	2	168150203	0.188557	0.00373442	TRUE
cg18610261	2	37899776	0.207622	0.00373459	TRUE
cg22062239	16	31106011	0.193962	0.00373637	TRUE
cg17283506	1	151042883	-0.133693	0.00374043	TRUE
cg15945785	4	170304303	-0.162084	0.00375232	TRUE
cg05537387	7	55174999	-0.175629	0.00375847	TRUE
cg06529659	7	222105	0.276508	0.00376328	TRUE
cg03507218	14	75736090	-0.0866931	0.0037697	TRUE
cg14940636	12	56498092	0.231121	0.00377054	TRUE
cg21755166	8	99130000	-0.130894	0.00377591	TRUE
cg20119495	11	792013	-0.101848	0.00377603	TRUE
cg10019916	1	228196376	-0.224249	0.00377899	TRUE
cg17113883	6	128239611	-0.170228	0.00377977	TRUE
cg09458096	5	152069632	-0.212397	0.00378627	TRUE
cg24441022	1	154946677	-0.0956011	0.00379404	TRUE
cg17257636	17	79414215	-0.173382	0.003795	TRUE
cg07121421	14	75758240	-0.167654	0.00379936	TRUE
cg12600858	11	92702530	0.362637	0.0037997	TRUE
cg11315168	7	129905368	-0.178586	0.00380077	TRUE
cg04633676	17	32581220	-0.138989	0.00380116	TRUE
cg18752363	4	2941760	-0.137671	0.00380278	TRUE
cg11166708	21	45285836	0.240114	0.00380431	TRUE
cg06850417	5	1672318	-0.232584	0.00380682	TRUE
cg07968613	22	44576381	-0.118452	0.00381048	TRUE
cg00029353	12	52241041	-0.145689	0.0038115	TRUE
cg00377065	21	45586587	0.141515	0.00381339	TRUE
cg13264672	7	39993440	0.722024	0.00381402	TRUE
cg11656478	2	38297759	0.110984	0.00381547	TRUE
cg26989202	8	99076837	-0.244542	0.00381577	TRUE
cg08352268	17	6947337	-0.25365	0.00382594	TRUE
cg08636040	1	151171017	-0.124408	0.00382605	TRUE
cg04840930	6	144329997	-0.135789	0.00382695	TRUE
cg00835771	2	27718336	-0.169383	0.00382796	TRUE
cg12831208	14	77219295	-0.156589	0.00383645	TRUE
cg01852131	6	30585154	0.162773	0.0038365	TRUE
cg11172396	2	153295007	-0.188205	0.00383825	TRUE
cg11192055	3	44090802	-0.131783	0.00383907	TRUE
cg14093419	7	152591099	-0.0915609	0.00384067	TRUE
cg14997132	5	82771274	0.387212	0.00384093	TRUE
cg24107453	1	7720977	-0.125915	0.00384232	TRUE
cg13707337	12	25347663	-0.140044	0.00384422	TRUE
cg11003278	22	39053181	-0.359616	0.00384685	TRUE
cg22544110	10	33808507	-0.139995	0.00384749	TRUE
cg02308798	2	211034024	0.102269	0.00385098	TRUE
cg26118738	3	11684065	-0.1333	0.00385165	TRUE
cg21251646	6	31772441	-0.0784071	0.0038526	TRUE
cg16404245	2	39344463	0.107571	0.00385997	TRUE
cg04956913	6	30712436	0.350455	0.00386069	TRUE
cg11338156	10	82423899	-0.185774	0.00386151	TRUE
cg26095517	5	111496724	-0.136039	0.00386253	TRUE
cg24743122	2	16692578	-0.0923914	0.00386265	TRUE
cg18089146	5	60472989	-0.117723	0.00386413	TRUE
cg16089796	2	128382383	-0.142535	0.00387238	TRUE
cg18881778	12	120241287	-0.0999293	0.00387276	TRUE
cg10487251	21	46169987	-0.156561	0.00387687	TRUE
cg02106279	6	75960530	0.266592	0.00387922	TRUE
cg18106366	14	38590628	-0.239636	0.00389178	TRUE
cg05209518	2	227288518	-0.146192	0.00389194	TRUE
cg24440593	3	161090285	-0.218524	0.00389468	TRUE
cg09013981	16	57334839	-0.246774	0.00389702	TRUE
cg18103730	14	88458917	0.120681	0.00389811	TRUE
cg19697795	8	1307689	-0.151234	0.00390244	TRUE
cg15028578	1	1874898	-0.205348	0.00390569	TRUE
cg13393512	9	135749454	-0.155166	0.00391653	TRUE
cg12098441	6	119217672	-0.22621	0.00391821	TRUE
cg24705380	12	69968957	0.197528	0.00392028	TRUE
cg21901604	3	4344548	-0.232571	0.00392089	TRUE
cg14284050	14	23885254	-0.104444	0.00392239	TRUE
cg15002214	17	54670370	-0.135505	0.00392368	TRUE
cg20003329	1	2446681	0.163385	0.00392484	TRUE
cg04134096	3	151643511	-0.139639	0.00392585	TRUE
cg05517610	8	142626593	0.563488	0.00393145	TRUE
cg00929855	6	31783364	0.472975	0.00393297	TRUE
cg01158094	3	126208406	-0.146291	0.00393344	TRUE
cg10960354	3	195536834	-0.159826	0.00393548	TRUE
cg01830463	12	132317128	0.260322	0.00393665	TRUE
cg16890939	7	150330463	-0.109253	0.00394207	TRUE
cg10131910	8	101964575	0.116421	0.0039472	TRUE
cg09339841	2	234649204	-0.203953	0.00395223	TRUE
cg08769156	5	1641766	-0.191352	0.00395304	TRUE
cg14323876	13	75814627	0.293134	0.00395669	TRUE
cg05469421	12	101801970	-0.112935	0.00396264	TRUE
cg16885861	11	2401346	0.13453	0.00396281	TRUE
cg02991238	20	62734259	0.115948	0.00396504	TRUE
cg05948101	16	1507265	-0.110538	0.00397033	TRUE
cg14761417	7	130636860	0.124434	0.00397497	TRUE
cg18703511	5	141086558	-0.14136	0.0039763	TRUE
cg08428292	16	85981373	-0.111848	0.0039803	TRUE
cg07430967	17	72954350	-0.210333	0.00398308	TRUE
cg24870483	2	242805437	-0.134083	0.00398444	TRUE
cg09128751	21	44486205	-0.200226	0.00398856	TRUE
cg14700684	8	22086413	0.342874	0.00399116	TRUE
ch.1.115475395F	1	115673872	0.29162	0.00399367	TRUE
cg16265553	1	226911669	-0.0986739	0.00399722	TRUE
cg00470641	10	3096219	-0.139591	0.00399829	TRUE
cg04703318	11	95186117	-0.14862	0.00399895	TRUE
cg04878152	3	148415960	0.180239	0.00400165	TRUE
cg02297967	8	57473034	-0.169741	0.0040017	TRUE
cg08064697	6	168814631	0.193841	0.00400734	TRUE
cg05648614	3	5180520	0.171264	0.00401121	TRUE
cg22753611	6	17472892	-0.251133	0.00401399	TRUE
cg08529186	19	42807008	-0.402734	0.00401456	TRUE
cg00416206	5	54015681	-0.133036	0.00401464	TRUE
cg13637731	21	45749343	-0.0821477	0.00401584	TRUE
cg25870396	11	61880123	-0.474706	0.00401635	TRUE
cg25109719	14	105849829	0.128339	0.00402408	TRUE
cg04049508	16	55535988	0.148867	0.00402871	TRUE
cg12978232	12	89339873	-0.166433	0.00403197	TRUE
cg08237545	12	28369461	0.0994634	0.00403337	TRUE
cg13654902	19	38853053	0.323398	0.00403648	TRUE
cg04987302	14	57476116	0.137334	0.00403735	TRUE
cg04890560	16	88459527	0.104746	0.00403787	TRUE
cg03626648	6	44122832	0.117312	0.00404219	TRUE
cg23602453	1	246958862	-0.160782	0.00405209	TRUE
cg06090630	16	2827139	0.279589	0.0040536	TRUE
cg14070821	9	98477894	-0.13919	0.00405545	TRUE
cg24217726	3	57312921	0.146299	0.0040559	TRUE
cg19712652	2	239865213	-0.251413	0.004056	TRUE
cg16575319	5	172246995	0.115114	0.00405669	TRUE
cg10473266	5	112548728	-0.141308	0.00406046	TRUE
cg00378218	17	1546841	-0.169643	0.00406329	TRUE
cg09656541	10	115932823	0.237888	0.00406596	TRUE
cg00077426	5	463550	0.145604	0.0040671	TRUE
cg12821045	19	38270280	0.160906	0.00407459	TRUE
cg16062558	2	69871104	-0.179621	0.00407554	TRUE
cg19431200	17	878455	-0.102218	0.00407573	TRUE
cg23232188	3	121556543	-0.117316	0.00407602	TRUE
cg19464780	17	67047539	-0.160192	0.00408015	TRUE
cg21441945	1	151737704	-0.14177	0.00408418	TRUE
cg05329720	9	137718814	-0.0683679	0.00408457	TRUE
cg24070823	2	87305913	0.182848	0.00408487	TRUE
cg24895623	11	86013348	-0.137682	0.00408922	TRUE
cg05597838	16	19191796	-0.165612	0.00408924	TRUE
cg22271113	17	8370397	-0.223979	0.00409051	TRUE
cg21252047	9	116419843	-0.213281	0.00409627	TRUE
cg22567315	7	119604878	-0.152404	0.00409663	TRUE
cg06764387	10	1576684	-0.177633	0.00409869	TRUE
cg09143713	20	9141615	-0.145655	0.00410148	TRUE
cg17539151	2	232235334	-0.0957893	0.00410248	TRUE
cg11419064	11	2291264	-0.163274	0.004103	TRUE
cg19577312	10	126108316	0.175568	0.00410448	TRUE
cg06710464	17	79047695	-0.173398	0.00410466	TRUE
cg14839871	2	82755955	0.143242	0.00411333	TRUE
cg12549573	17	556352	0.164546	0.00411537	TRUE
cg07384589	16	89692360	-0.214055	0.00412209	TRUE
cg08497158	19	40477059	0.121106	0.00412401	TRUE
cg14835876	2	20886519	0.106842	0.00412671	TRUE
cg10038009	16	31228202	-0.286719	0.00412998	TRUE
cg25859972	3	64670515	0.218819	0.0041301	TRUE
cg15920335	12	30320269	-0.0993531	0.00413443	TRUE
cg27553971	15	54897418	-0.14569	0.00413722	TRUE
cg18788725	19	45512122	-0.133976	0.00414215	TRUE
cg22110273	9	138606909	-0.415189	0.00414767	TRUE
cg11522018	6	3227751	-0.146099	0.0041537	TRUE
cg01008557	7	31292573	-0.140694	0.004154	TRUE
cg25225756	20	55959405	-0.118072	0.00416651	TRUE
cg01757745	10	134755601	0.173621	0.00417221	TRUE
cg02595823	10	73848915	-0.254115	0.00417327	TRUE
cg12917072	5	33758285	-0.146053	0.00417372	TRUE
cg18667659	2	99438903	0.233616	0.00417715	TRUE
cg02726524	10	1665205	-0.137216	0.00418175	TRUE
cg15161050	12	125500700	0.123472	0.00418251	TRUE
cg18779092	12	4757717	-0.130546	0.00418339	TRUE
cg19171792	12	3427463	-0.153965	0.00418386	TRUE
cg00999152	2	72369887	0.160199	0.00419056	TRUE
cg00043599	1	45274600	-0.0782777	0.00419393	TRUE
cg21177880	9	140377789	-0.140365	0.00419671	TRUE
cg04727521	16	1154951	-0.279126	0.0041987	TRUE
cg24863175	1	186840433	-0.155971	0.00420073	TRUE
cg01885948	6	13873924	0.282781	0.00420801	TRUE
cg15208519	1	12262915	0.13835	0.00420989	TRUE
cg10426893	16	68482821	-0.157553	0.0042103	TRUE
cg18143317	11	2037124	-0.0573952	0.00421147	TRUE
cg09421020	19	19303389	-0.144134	0.00421257	TRUE
cg16044925	1	40723896	-0.476685	0.00421357	TRUE
cg22828602	7	122338579	-0.138076	0.00421489	TRUE
cg01307671	17	46126298	-0.167577	0.00421611	TRUE
cg04739570	3	127348611	0.482389	0.00421815	TRUE
cg18541087	19	3293448	-0.12504	0.00422323	TRUE
cg20680674	10	129809770	-0.13525	0.00422626	TRUE
cg26818165	19	6481857	-0.122347	0.00422714	TRUE
cg23148094	10	118350608	-0.143748	0.00422742	TRUE
cg13531667	5	112825132	-0.185646	0.00422771	TRUE
cg27484483	8	103249853	0.208423	0.00423453	TRUE
cg02783887	2	660856	-0.22069	0.00423495	TRUE
cg09948909	6	144161137	-0.108024	0.00424175	TRUE
cg05084668	3	125655381	-0.831109	0.00424445	TRUE
cg21173721	9	130743698	0.164094	0.00425071	TRUE
cg18896072	5	135170281	0.164111	0.00425669	TRUE
cg12115567	11	6255973	-0.169414	0.00425803	TRUE
cg25527090	10	118894180	0.185776	0.00425824	TRUE
cg23949667	3	169417653	-0.0919544	0.00425972	TRUE
cg00832457	12	32287236	-0.158279	0.00426061	TRUE
cg12071044	7	157537120	-0.123709	0.00426531	TRUE
cg14536812	12	132980631	-0.168955	0.00427294	TRUE
cg27402949	7	92861678	-0.16991	0.00427416	TRUE
cg06547404	2	205410401	-0.238086	0.00427951	TRUE
cg21911861	19	39832561	0.223516	0.00428245	TRUE
cg20170839	11	2597721	-0.167619	0.00428272	TRUE
cg00678668	14	55221389	-0.099082	0.00428333	TRUE
cg09591867	17	79098558	-0.152766	0.00428488	TRUE
cg00329770	5	32910210	0.136048	0.00429594	TRUE
cg13306087	5	71713491	-0.182967	0.00429698	TRUE
cg16067045	15	100516630	-0.101971	0.00429782	TRUE
cg14396800	9	95996796	-0.095254	0.00430107	TRUE
cg22112360	17	75368750	-0.166132	0.00430335	TRUE
cg02642585	21	32202284	-0.156434	0.0043333	TRUE
cg20454073	19	13125084	0.166632	0.00433586	TRUE
cg05217755	19	42758976	0.170847	0.00433955	TRUE
cg05298922	2	175191045	-0.184239	0.0043406	TRUE
cg12030860	1	210466024	-0.157333	0.00434127	TRUE
cg14280181	2	223291007	0.459323	0.00434186	TRUE
ch.9.120938663F	9	121898842	-0.498266	0.00434202	TRUE
cg03771731	11	20643929	0.158972	0.00434316	TRUE
cg06850005	10	35926564	-0.165045	0.00434749	TRUE
cg17016894	1	41889466	0.190392	0.00434836	TRUE
cg18042593	11	108092428	0.142043	0.00434851	TRUE
cg03726209	4	186509045	0.150786	0.00435328	TRUE
cg09511177	1	247737746	-0.149964	0.00435388	TRUE
cg00852565	19	4326524	0.189157	0.00436194	TRUE
cg21389025	6	44281084	-0.0916936	0.00436296	TRUE
cg12972686	2	234385502	-0.145256	0.00436304	TRUE
cg08032641	4	3873418	-0.159958	0.00436922	TRUE
cg21606226	6	27146292	0.200269	0.00437265	TRUE
cg03133378	7	99195931	-0.31846	0.0043747	TRUE
cg08445694	7	150972305	-0.107462	0.00438226	TRUE
cg26980729	6	105379117	-0.166078	0.00438393	TRUE
cg13645811	6	158403520	-0.222413	0.00438723	TRUE
cg12810734	1	1139603	-0.102511	0.00439989	TRUE
cg21561124	19	35994180	-0.109155	0.00440128	TRUE
cg19627200	1	82390162	-0.129926	0.0044043	TRUE
cg04745336	10	75008185	-0.160566	0.00440609	TRUE
cg05537607	6	56400181	-0.139947	0.00440928	TRUE
cg05241839	16	53537463	-0.238389	0.00440975	TRUE
cg26267310	19	49340593	0.52343	0.00441104	TRUE
cg03660158	16	57769342	-0.138984	0.0044126	TRUE
cg26875248	17	30592521	-0.195703	0.00441639	TRUE
cg13901539	9	116811633	-0.18994	0.00441968	TRUE
cg24873171	15	43501932	-0.181702	0.0044205	TRUE
cg05557255	11	2422385	0.308289	0.00442919	TRUE
cg08506138	11	61563548	0.154057	0.00442932	TRUE
cg00009167	1	109656433	-0.13256	0.00443091	TRUE
cg20559216	13	52703417	-0.127029	0.00443557	TRUE
cg16500916	16	54228169	-0.128915	0.00443887	TRUE
cg13785207	22	39928927	-0.146272	0.00444438	TRUE
cg10389982	4	85828823	-0.134818	0.00444614	TRUE
cg03326215	2	2328391	0.375714	0.00444811	TRUE
cg18540674	12	54405379	0.193245	0.00445194	TRUE
cg22514229	1	94118054	-0.112844	0.00445223	TRUE
cg25677576	12	96882885	0.199395	0.00446043	TRUE
cg14506667	14	106410734	-0.136125	0.00446089	TRUE
cg22055119	3	10547228	-0.135119	0.00446152	TRUE
cg09981029	16	67943338	0.149288	0.0044632	TRUE
cg13042605	2	19933224	-0.112551	0.00446349	TRUE
cg03279470	16	14379220	-0.152785	0.00446463	TRUE
cg16682454	17	9828775	-0.124773	0.00446673	TRUE
cg21510189	5	133927987	0.0948495	0.00446713	TRUE
cg19022525	17	40664917	0.141148	0.00446778	TRUE
cg10655258	7	123672250	-0.192268	0.00447158	TRUE
cg05482119	3	49191777	-0.0706909	0.00447752	TRUE
cg14039925	11	6265397	-0.0749051	0.00447755	TRUE
cg01969058	6	73972852	-0.184862	0.0044785	TRUE
cg18160302	11	115151454	0.193662	0.00448174	TRUE
cg18175606	21	42543209	-0.105779	0.00448185	TRUE
cg21637282	17	45000248	0.139412	0.0044822	TRUE
cg20871721	11	30488071	-0.0672747	0.00448297	TRUE
cg19042949	5	172654402	0.214626	0.00448386	TRUE
cg02389938	12	99768228	-0.157374	0.00448525	TRUE
cg05564981	7	134855024	-0.200888	0.00448955	TRUE
cg13772174	19	11649122	-0.23728	0.00449151	TRUE
cg06262098	7	5413872	-0.0937808	0.00449553	TRUE
cg00993799	7	104653126	0.21678	0.00450702	TRUE
cg19457823	5	142692961	-0.110319	0.00450774	TRUE
cg21202295	1	47138301	0.127693	0.00451449	TRUE
cg01687711	10	74386160	-0.11572	0.00451665	TRUE
cg08296903	16	14029456	-0.160003	0.00451724	TRUE
cg23921545	4	65733563	-0.203278	0.00452511	TRUE
cg18836267	12	27676995	-0.127946	0.00452526	TRUE
cg04428701	10	81892639	0.164811	0.00452831	TRUE
cg20724862	5	84943476	-0.189014	0.00453059	TRUE
cg16966340	1	48170888	-0.135009	0.00453398	TRUE
cg26267852	1	2418450	-0.146653	0.00453549	TRUE
cg24364574	20	47443694	-0.189024	0.00453886	TRUE
cg24361212	14	51298003	0.126308	0.00454043	TRUE
cg26590664	19	11784731	0.369732	0.00454192	TRUE
cg27213226	2	239056585	-0.165053	0.00454431	TRUE
cg14536881	9	36740105	0.0728154	0.00456005	TRUE
cg00099768	1	175162136	0.16481	0.00456013	TRUE
cg19654846	11	74204840	-0.162733	0.00456036	TRUE
cg05458609	22	40417760	-0.0985339	0.00456167	TRUE
cg04800681	22	18594235	0.118862	0.00456224	TRUE
cg08017880	11	407180	0.272011	0.00456245	TRUE
cg01459777	11	47664264	-0.170647	0.00456682	TRUE
cg15578811	17	79981292	0.255991	0.00456971	TRUE
cg10793758	22	51133417	-0.106466	0.00457155	TRUE
cg15438999	2	97538522	-0.182973	0.00457291	TRUE
cg00250525	8	37719489	-0.120933	0.00457501	TRUE
cg15687622	5	180229164	-0.168199	0.00457627	TRUE
cg03331387	3	127114962	0.193638	0.0045769	TRUE
cg15344854	4	95128661	-0.11988	0.0045784	TRUE
cg15735446	11	119296807	0.106404	0.00458194	TRUE
cg24462200	19	2799621	-0.153397	0.00458232	TRUE
cg23629775	11	120433032	-0.0677468	0.00458373	TRUE
cg12657739	1	114517527	-0.127653	0.00458405	TRUE
cg05914981	6	32152101	-0.141927	0.00458821	TRUE
cg01019875	17	6945620	0.371449	0.00459267	TRUE
cg26764250	8	104090700	-0.272791	0.00459331	TRUE
cg03996861	8	54605613	0.475454	0.00459557	TRUE
cg23502378	6	157877218	-0.117406	0.00459587	TRUE
cg27629753	6	14211985	-0.165514	0.00459802	TRUE
cg17831554	5	54684689	0.209035	0.00460025	TRUE
cg15113123	1	94205157	-0.131677	0.00460425	TRUE
cg20085953	3	170073454	0.107386	0.00461636	TRUE
cg04074321	10	88296423	-0.26712	0.00461643	TRUE
cg25250431	6	31766239	0.134957	0.0046165	TRUE
cg25601967	12	22590017	0.247068	0.00462215	TRUE
cg02079908	2	42411760	-0.139273	0.00462341	TRUE
cg10385395	13	113422556	0.22184	0.00463028	TRUE
cg04622001	1	10847594	-0.167752	0.00463368	TRUE
cg02352240	16	51188372	0.0938924	0.00463395	TRUE
cg15942562	12	6959471	0.134365	0.00463621	TRUE
cg01182690	12	42719544	-0.162362	0.00463676	TRUE
cg00251678	1	3305629	-0.0627221	0.00464045	TRUE
cg10429361	5	10202157	0.193339	0.00464089	TRUE
cg15198094	1	200003342	0.260432	0.00464285	TRUE
cg16713292	4	88110161	0.134445	0.00464612	TRUE
cg04340567	4	7593585	-0.253338	0.00464685	TRUE
cg16870098	20	60587364	-0.149627	0.00465416	TRUE
cg13652336	8	68864012	-0.126354	0.00465621	TRUE
cg18063486	4	1512966	-0.503089	0.00465706	TRUE
cg17952468	20	57874942	0.107462	0.00465729	TRUE
cg09507120	9	138853424	-0.161965	0.00466096	TRUE
cg16037806	7	91570105	0.14738	0.00466125	TRUE
cg06537829	17	16283976	-0.100303	0.00466531	TRUE
cg27280787	2	98349537	0.151596	0.00466629	TRUE
cg05038485	9	100685050	-0.306214	0.00466821	TRUE
cg20773956	1	155582325	0.162977	0.0046716	TRUE
cg23295491	7	47291414	0.123503	0.00467193	TRUE
cg01715800	6	32978233	-0.17423	0.00467314	TRUE
cg24779170	15	74020186	-0.0821197	0.00467469	TRUE
cg16000331	22	42230138	0.186169	0.00468046	TRUE
cg06380449	17	73255012	-0.18148	0.00468075	TRUE
cg13037462	5	859700	-0.142284	0.00468157	TRUE
cg21813377	1	4192817	-0.269279	0.004687	TRUE
cg16747828	12	12938425	-0.147628	0.00468939	TRUE
cg10341513	22	51041242	-0.210469	0.00469023	TRUE
cg08045981	11	130710076	0.145624	0.00470125	TRUE
cg00743629	13	54082429	-0.196321	0.00470301	TRUE
cg25278144	17	77962240	-0.102051	0.00470427	TRUE
cg14147842	6	33362992	-0.0668022	0.00470591	TRUE
cg19653212	6	42145954	0.246443	0.00470657	TRUE
cg07629094	19	52552213	-0.132108	0.00470707	TRUE
cg15073914	1	3733090	-0.154907	0.00471052	TRUE
cg15289517	15	65809633	-0.249458	0.00471495	TRUE
cg00196715	10	7212815	0.112275	0.00471884	TRUE
cg01115923	16	57793728	-0.13175	0.00471905	TRUE
cg10532384	3	141161876	-0.0963487	0.00472018	TRUE
cg06132620	6	138820503	-0.158457	0.00473037	TRUE
cg24555834	11	64599290	-0.0886911	0.00474152	TRUE
cg03457984	2	74227100	0.152123	0.00474167	TRUE
cg01254170	2	236473002	-0.229545	0.00474383	TRUE
cg26842306	6	170060928	0.142373	0.00474673	TRUE
cg04398190	7	73275810	-0.188455	0.00474709	TRUE
cg12596273	18	29080595	0.142256	0.0047501	TRUE
cg00094244	5	131280217	-0.11649	0.0047511	TRUE
cg14003416	2	12557155	-0.167642	0.00476434	TRUE
cg06873684	19	4472059	0.20183	0.00476652	TRUE
cg22129111	17	8009699	-0.0797378	0.00476759	TRUE
cg04767880	17	18022509	-0.157082	0.004769	TRUE
cg21597152	20	3644719	-0.135862	0.00477431	TRUE
cg15809217	6	31607648	-0.17598	0.00477586	TRUE
cg16536739	10	99532636	-0.0786274	0.00477724	TRUE
cg09327035	6	31854617	0.135413	0.00478024	TRUE
cg27016272	3	32344486	-0.122771	0.0047812	TRUE
cg23647640	8	142444018	0.145286	0.00478202	TRUE
cg24418853	10	17659399	0.169535	0.00478515	TRUE
cg15555712	5	149573484	-0.0960694	0.00478779	TRUE
cg18287962	20	25176437	0.124902	0.00478959	TRUE
cg25016865	19	15947925	-0.133652	0.00479053	TRUE
cg15264757	6	158260990	0.160509	0.0047935	TRUE
cg00260888	20	30865478	-0.201547	0.00479654	TRUE
cg05591758	2	74685531	0.128006	0.00479729	TRUE
cg17127702	1	226594323	-0.534508	0.0047982	TRUE
cg01466288	1	119550803	0.32962	0.00480077	TRUE
cg15577516	7	12462597	0.202611	0.00480214	TRUE
cg17367458	17	75470810	-0.0989493	0.00480235	TRUE
cg11011602	9	136215029	0.172244	0.00480523	TRUE
cg15282087	13	113462045	-0.132563	0.00480957	TRUE
cg11220635	14	68162577	-0.160518	0.00481066	TRUE
cg16482474	7	151107637	-0.23107	0.00481368	TRUE
cg20199738	8	103251433	0.159385	0.00482296	TRUE
cg02864248	15	91411838	0.163815	0.00483094	TRUE
cg26388204	7	35653987	-0.186724	0.004831	TRUE
cg15444472	18	54792610	-0.139126	0.00483144	TRUE
cg13875901	11	61879966	-0.563392	0.00483144	TRUE
cg09469432	7	149570128	-0.279972	0.00484687	TRUE
cg00867080	14	105647407	0.142812	0.00484956	TRUE
cg01445479	1	55015139	-0.0960261	0.00485176	TRUE
cg25518362	10	78651384	-0.0868978	0.00485325	TRUE
cg13788301	22	35695944	-0.15236	0.00485658	TRUE
cg05985501	1	33516621	0.0841981	0.00485904	TRUE
cg23457518	10	134810240	-0.200705	0.00486016	TRUE
cg24875250	10	134735402	-0.164254	0.00486063	TRUE
cg00877620	17	33905870	-0.144604	0.00486238	TRUE
cg21537623	7	100113388	0.111791	0.00486255	TRUE
cg12604435	1	153653559	-0.299153	0.00486728	TRUE
cg04381249	20	61404888	-0.16786	0.00487138	TRUE
cg06670463	4	103749966	0.329766	0.00487247	TRUE
cg00864474	17	9143838	0.272307	0.00487604	TRUE
cg20314874	12	133219155	-0.13571	0.00487637	TRUE
cg10695831	1	98519324	0.196451	0.00487958	TRUE
cg16437547	22	42682173	-0.104321	0.00488671	TRUE
cg04030905	17	7531377	-0.111751	0.00489583	TRUE
cg02060732	17	77151206	0.201181	0.0049012	TRUE
cg12265878	7	41995442	-0.134509	0.00490257	TRUE
cg19639041	4	1569746	0.234454	0.0049042	TRUE
cg26668747	5	80212883	-0.126438	0.00490744	TRUE
cg08974450	16	84402160	-0.437029	0.0049105	TRUE
cg19242448	6	80816807	-0.143662	0.00491286	TRUE
cg25889160	14	95046342	-0.151886	0.00491365	TRUE
cg15702661	18	77180840	0.0828913	0.00491444	TRUE
cg03544379	19	15052824	-0.185963	0.00491778	TRUE
cg12329178	13	26623786	0.18919	0.0049208	TRUE
cg07196758	1	155057855	0.226548	0.00492313	TRUE
cg11677857	1	2560350	-0.216589	0.00492445	TRUE
cg25106635	16	2510001	-0.149718	0.00493158	TRUE
cg02430102	11	57424823	-0.135339	0.00493165	TRUE
cg04427498	7	20830657	0.125186	0.00493595	TRUE
cg19677739	1	161187776	-0.0920487	0.00494474	TRUE
cg24154853	7	158122151	-0.22469	0.0049456	TRUE
cg18762736	1	145549283	-0.113372	0.00494822	TRUE
cg13563725	15	27212911	0.150667	0.00494839	TRUE
cg13793157	19	51415450	-0.246618	0.00494895	TRUE
cg20163959	1	17038364	-0.120057	0.00494981	TRUE
cg18482367	14	101458500	0.103087	0.00495139	TRUE
cg19824334	17	73851399	-0.214681	0.00495168	TRUE
cg03152092	19	41869545	-0.14851	0.00496024	TRUE
cg23262973	10	123966834	-0.0884036	0.00496338	TRUE
cg03808007	17	33167772	-0.32489	0.00496684	TRUE
cg00284780	6	125683740	-0.164835	0.00497272	TRUE
cg00814065	16	2265398	-0.103096	0.00497459	TRUE
cg18105725	6	160554003	0.210852	0.0049749	TRUE
cg22238104	1	42049046	-0.149124	0.00497845	TRUE
cg04655474	2	112642012	-0.1286	0.00497956	TRUE
cg15526094	19	24182596	-0.0847276	0.00497975	TRUE
cg14955617	17	78800264	0.130884	0.00498008	TRUE
cg04015907	20	825489	-0.182527	0.00498929	TRUE
cg14541801	5	40437301	0.448757	0.00499028	TRUE
cg02765820	3	126278020	-0.109802	0.00499364	TRUE
cg23877786	16	89626662	0.191603	0.0049942	TRUE
cg10381637	15	22940746	-0.131342	0.00499453	TRUE
cg00500564	10	128994030	-0.241211	0.00499604	TRUE
cg20372689	15	77223719	-0.155986	0.00499638	TRUE
cg15703636	6	56112498	-0.20442	0.00499699	TRUE
cg02494059	7	55433160	-0.208855	0.0049972	TRUE
cg14188811	4	37960855	-0.169251	0.0049987	TRUE
cg17465920	20	43151161	-0.320557	0.00500101	TRUE
cg06639544	19	14940319	-0.101679	0.00500436	TRUE
cg06463097	17	80038921	-0.101941	0.00500567	TRUE
cg20815297	4	13541663	0.0959321	0.00501052	TRUE
cg07288541	8	18667704	-0.148907	0.00501299	TRUE
cg13676449	19	41620364	-0.202148	0.0050136	TRUE
cg27272679	8	65294635	0.362174	0.00501852	TRUE
cg21738108	19	1631063	0.155072	0.00501908	TRUE
cg15826426	15	97325761	-0.157181	0.00502588	TRUE
cg17150898	12	1702116	-0.0950539	0.00502598	TRUE
cg15913671	17	79304420	-0.0982024	0.0050332	TRUE
cg05163268	5	180116385	-0.137853	0.00504181	TRUE
cg22293458	3	184483865	-0.241697	0.00504185	TRUE
cg13696743	14	57287885	-0.223773	0.0050421	TRUE
cg19749660	8	65284514	-0.232614	0.00504618	TRUE
cg27474649	7	135195673	-0.149975	0.0050471	TRUE
cg04927889	3	62360464	0.21888	0.00504872	TRUE
cg13689118	11	130079780	-0.143104	0.00504994	TRUE
cg09791459	16	67753402	-0.257153	0.00505175	TRUE
cg16268165	5	176274344	0.270181	0.00505543	TRUE
cg22800295	12	3386867	-0.200441	0.00505666	TRUE
cg07835094	1	227127075	-0.139122	0.00505727	TRUE
cg14075211	2	23643295	-0.135605	0.0050589	TRUE
cg01454612	17	57693600	0.47288	0.0050632	TRUE
cg05940703	17	6947032	-0.213692	0.00506514	TRUE
cg02888513	15	39205040	0.275301	0.00506566	TRUE
cg06583577	5	115897444	0.288515	0.00506612	TRUE
cg13290745	5	159655866	-0.163721	0.00507417	TRUE
cg18771327	17	2680752	-0.165932	0.00507545	TRUE
cg07401258	21	46123590	-0.246226	0.00507727	TRUE
cg08732428	1	55243019	0.138101	0.0050792	TRUE
cg10520349	10	3871234	-1.1131	0.00508126	TRUE
cg26561230	3	194305050	0.172175	0.00508237	TRUE
cg14886150	11	47291490	0.138813	0.00508411	TRUE
cg08871545	1	48559803	0.287785	0.00508574	TRUE
cg12411876	2	131116574	-0.0990981	0.00509318	TRUE
cg27391540	6	90011790	-0.132546	0.00509523	TRUE
cg25592907	11	73676012	-0.305194	0.00509709	TRUE
cg03418552	11	115375432	-0.216099	0.00509774	TRUE
cg06616245	12	57854236	-0.173671	0.00509885	TRUE
cg18679410	3	26664308	0.155682	0.00509911	TRUE
cg04486282	13	77460717	0.103065	0.00510011	TRUE
cg18637238	12	10543073	0.179404	0.00510133	TRUE
cg20014398	11	31825792	-0.216571	0.00510153	TRUE
cg04310063	1	234342613	-0.180086	0.00510186	TRUE
cg22305797	8	144400213	-0.161125	0.005103	TRUE
cg18460107	12	7902153	-0.132173	0.00510401	TRUE
cg14058774	5	3286025	-0.129354	0.0051074	TRUE
cg21837569	3	50126067	-0.112911	0.00510834	TRUE
cg14334794	3	48263883	-0.132728	0.00511099	TRUE
cg17305187	3	126076601	0.177697	0.00511239	TRUE
cg26175846	6	32972492	-0.120175	0.00511569	TRUE
cg26056770	9	139685251	-0.13726	0.0051196	TRUE
cg13576200	12	52111417	0.140812	0.00512368	TRUE
cg07087116	3	39447931	-0.127122	0.00512443	TRUE
cg22716599	1	171840300	-0.119828	0.00512704	TRUE
cg20176971	11	111389645	-0.11266	0.00513031	TRUE
cg26842315	11	66036614	0.177121	0.00513244	TRUE
cg14549057	9	99638182	-0.162393	0.00513655	TRUE
cg03163343	1	45118395	-0.100229	0.00514198	TRUE
cg15765380	3	150477722	0.117661	0.00514542	TRUE
cg18753626	12	131061374	-0.11587	0.0051478	TRUE
cg03719083	6	10415290	0.119885	0.00514984	TRUE
cg06913744	1	43774711	-0.143937	0.00515237	TRUE
cg10774877	13	102068989	0.192645	0.00515718	TRUE
cg21616420	21	45710206	-0.138152	0.00516181	TRUE
cg13521739	19	12941257	0.224171	0.00516628	TRUE
cg01153451	14	105714274	-0.135141	0.00516891	TRUE
cg08120644	17	79682739	-0.156161	0.00516946	TRUE
cg05767015	1	203199848	-0.129382	0.00517004	TRUE
cg23514135	5	1110315	-0.153663	0.00517013	TRUE
cg08722996	11	120478401	-0.0700545	0.00517052	TRUE
cg01833470	1	36270210	-0.153358	0.00517321	TRUE
cg02829285	17	68099642	-0.106966	0.00518049	TRUE
cg25790586	6	30164846	0.125324	0.00518236	TRUE
cg19933414	11	67775301	-0.140925	0.00518248	TRUE
cg03257930	9	110399293	-0.132954	0.00518327	TRUE
cg14705079	16	88292996	-0.128351	0.00518559	TRUE
cg00991179	16	56000067	0.306299	0.00518861	TRUE
cg20617957	13	100085203	0.148333	0.00519211	TRUE
cg07447157	14	23756049	-0.206754	0.00519868	TRUE
cg04338074	7	82352639	-0.0935146	0.00520002	TRUE
cg09106999	12	56360065	-0.0824703	0.00520174	TRUE
cg02578087	3	8671361	-0.275007	0.00520451	TRUE
cg19302979	2	40436843	-0.0736577	0.00520727	TRUE
cg05873646	16	30848968	-0.156958	0.00520782	TRUE
cg13802192	22	46692554	0.250902	0.00521246	TRUE
cg04109941	7	4153732	-0.143216	0.00521485	TRUE
cg10071602	16	2028740	-0.135133	0.005216	TRUE
cg02600258	5	75013682	-0.14259	0.00521875	TRUE
cg16865138	12	56732447	-0.211075	0.00523464	TRUE
cg26313152	19	7598793	0.12389	0.00523496	TRUE
cg12449325	11	34814081	0.121501	0.00523751	TRUE
cg05459750	8	492091	-0.15538	0.0052411	TRUE
cg06865749	1	203764655	-0.143611	0.0052426	TRUE
cg15799038	15	95387874	-0.147086	0.0052486	TRUE
cg25372072	17	77984207	-0.103041	0.00525158	TRUE
cg04909854	1	170253944	0.158471	0.00525179	TRUE
cg01104126	16	85213591	0.143992	0.00525661	TRUE
cg19958866	5	57878215	0.152485	0.00525992	TRUE
cg07944707	10	135062155	-0.0994239	0.00526179	TRUE
cg17158424	11	33095023	0.187053	0.00526394	TRUE
cg03752935	10	128592524	-0.157521	0.00526646	TRUE
cg02753719	17	66657633	-0.152035	0.00526703	TRUE
cg08715187	22	24038523	-0.142158	0.0052675	TRUE
cg19480831	22	19467283	-0.116745	0.00526858	TRUE
cg08310866	17	21281163	-0.17176	0.0052729	TRUE
cg10865119	6	170190112	-0.163792	0.00527481	TRUE
cg06047886	8	1947038	-0.232211	0.00527733	TRUE
cg11143953	4	54243152	-0.325592	0.00527904	TRUE
cg04312119	6	116839146	0.154133	0.00528056	TRUE
cg25141611	13	113422162	0.38241	0.00528326	TRUE
cg25226092	3	39508863	-0.0734124	0.005292	TRUE
cg25670974	17	746502	0.358344	0.00529212	TRUE
cg14356190	9	14908132	-0.120803	0.0053068	TRUE
cg27182764	1	168148096	0.139763	0.00530757	TRUE
cg04291404	8	49892745	0.097022	0.00531071	TRUE
cg18013501	13	112215083	-0.149578	0.00531292	TRUE
cg07591937	1	249142505	0.119098	0.00531431	TRUE
cg02895725	20	523100	0.162382	0.00531468	TRUE
cg04830316	1	203465361	-0.108951	0.00531966	TRUE
cg01114900	5	138088641	-0.219244	0.00532375	TRUE
cg24911283	4	24780369	-0.199544	0.00532447	TRUE
cg08408971	5	145298422	-0.0858372	0.00532553	TRUE
cg02678482	2	60813272	-0.129478	0.00532588	TRUE
cg17590693	18	3248133	-0.146897	0.00532646	TRUE
cg16909685	4	88722338	-0.141828	0.00532658	TRUE
cg04976799	10	134944652	-0.208	0.00532666	TRUE
cg02697989	10	1234979	0.16347	0.00532692	TRUE
cg19139589	2	25149093	-0.0637859	0.00532922	TRUE
cg13545165	11	45204843	-0.148976	0.00533098	TRUE
cg05183931	11	17717588	0.24702	0.00533125	TRUE
cg01916918	8	27461199	-0.172114	0.00534002	TRUE
cg00082426	2	61763737	-0.133307	0.00534003	TRUE
cg25903497	2	219157103	-0.756302	0.00534048	TRUE
cg12152384	12	47164566	0.109137	0.00534785	TRUE
cg18798995	6	130339608	-0.163343	0.00534912	TRUE
cg14424625	17	45898841	-0.155604	0.00535158	TRUE
cg00374596	11	67169070	-0.321672	0.00535225	TRUE
cg01456938	4	2470303	0.190393	0.00535691	TRUE
cg26114457	1	157895649	-0.127775	0.0053627	TRUE
cg15677957	18	47088780	0.216891	0.00536567	TRUE
cg02910913	17	72968277	-0.149852	0.00537907	TRUE
cg09378783	7	55161242	-0.314606	0.00538084	TRUE
cg13519373	2	219030898	-0.134879	0.00538439	TRUE
cg04533266	3	191855359	0.138643	0.00538464	TRUE
cg17018082	8	119428220	-0.178938	0.00538684	TRUE
cg00492873	1	35247496	0.150055	0.00538748	TRUE
cg08934318	1	44583886	-0.206361	0.00538823	TRUE
cg18064787	17	7338402	-0.11006	0.00538845	TRUE
cg24095088	6	160210874	0.227669	0.00538867	TRUE
cg10601026	10	64579140	-0.27298	0.00539056	TRUE
cg00081404	2	106957722	-0.148476	0.00539199	TRUE
cg12935786	15	89156942	-0.129531	0.00539227	TRUE
cg05650628	11	62677384	-0.078545	0.00539408	TRUE
cg11333968	11	7569641	0.139248	0.00539608	TRUE
cg12128340	1	165203646	-0.130915	0.00539792	TRUE
cg02417473	22	38434179	-0.0640206	0.00540041	TRUE
cg16505528	18	76318945	-0.122702	0.00540871	TRUE
cg03281426	2	240109471	-0.186397	0.00542138	TRUE
cg26847850	2	172380409	0.189982	0.0054228	TRUE
cg21691116	1	161171819	-0.140394	0.00542437	TRUE
cg19368679	12	120555201	0.181666	0.00542554	TRUE
cg01058717	1	1487068	-0.101003	0.00542727	TRUE
cg12145866	5	133304566	-0.316721	0.00542857	TRUE
cg20173984	6	84935982	0.10332	0.00543035	TRUE
cg18585464	15	48429067	0.147085	0.00543517	TRUE
cg18546840	7	114055123	0.274189	0.00543991	TRUE
cg25135018	1	154435948	-0.186486	0.00544624	TRUE
cg11611097	6	35173534	-0.078282	0.00544784	TRUE
cg10806510	12	56659379	0.130103	0.00544947	TRUE
cg23630954	1	246954130	-0.227341	0.00545147	TRUE
cg10307802	1	16165243	-0.212966	0.0054526	TRUE
cg04303033	7	157586345	-0.111858	0.00545438	TRUE
cg21987785	19	36019198	-0.151014	0.00545829	TRUE
cg26032489	1	40974934	-0.237246	0.00546108	TRUE
cg08734159	17	67893251	-0.183004	0.00546212	TRUE
cg07703654	8	110704800	-0.241686	0.00546721	TRUE
cg21524899	1	225662606	-0.0823829	0.0054674	TRUE
cg04849907	2	54014222	0.236221	0.00546777	TRUE
cg14183184	14	99740091	0.20026	0.00546998	TRUE
cg18342581	7	150263324	-0.189461	0.00547626	TRUE
cg12406417	22	23522551	-0.159516	0.00549074	TRUE
cg18861753	5	178014801	0.210157	0.00549092	TRUE
cg05100867	6	133226162	-0.131522	0.00549193	TRUE
cg19859698	14	61822607	-0.142849	0.00549681	TRUE
cg15207662	5	175108315	-0.177755	0.00549983	TRUE
cg23086720	1	84767324	-0.120818	0.00550309	TRUE
cg05905988	13	108520481	0.203267	0.0055062	TRUE
cg02400787	12	6399178	-0.179599	0.00550789	TRUE
cg13431883	9	86567743	-0.146851	0.00550844	TRUE
cg01373292	1	7764737	-0.195508	0.00550914	TRUE
cg05615487	22	51176407	-0.100054	0.00551107	TRUE
cg26204079	2	234262348	-0.11413	0.00551761	TRUE
cg09799156	1	45253079	0.149784	0.00552075	TRUE
cg08125503	17	16119344	-0.129302	0.0055237	TRUE
cg20530585	3	149376036	-0.178936	0.00552947	TRUE
cg21176993	11	131374259	0.277271	0.0055318	TRUE
cg21195462	2	236481564	-0.191725	0.00553385	TRUE
cg05267654	1	181057597	0.0947913	0.00553415	TRUE
cg26314507	15	25902323	-0.14177	0.00553569	TRUE
cg13580027	10	134972063	-0.198767	0.00553603	TRUE
cg03132551	7	55411178	-0.188489	0.0055381	TRUE
cg02000113	14	104206884	-0.14229	0.00553907	TRUE
cg21232615	9	27292606	-0.172424	0.00554586	TRUE
cg16711124	16	29796373	0.121265	0.0055493	TRUE
cg17685679	3	42003724	0.184217	0.00555003	TRUE
cg09893947	22	43827897	-0.180695	0.00555079	TRUE
cg24741148	12	11286360	-0.111538	0.00555395	TRUE
cg23556447	6	90529595	0.282354	0.00555459	TRUE
cg21483311	7	1793123	0.21779	0.00555572	TRUE
cg25287071	1	226878419	-0.231956	0.00555678	TRUE
cg01556979	22	50727524	-0.176917	0.00555734	TRUE
cg16879608	12	13356921	-0.103337	0.00556415	TRUE
cg09218130	12	132413611	0.225727	0.00556682	TRUE
cg09071690	1	59012457	0.19666	0.00557435	TRUE
cg20998511	1	206972113	-0.0955399	0.00558175	TRUE
cg25511286	10	27793050	0.162377	0.00559071	TRUE
ch.10.71861692F	10	72191686	-0.103679	0.00559535	TRUE
cg06682875	5	115150172	0.331811	0.00559575	TRUE
cg05728786	15	40401260	0.15046	0.00559677	TRUE
cg04105876	17	77195907	-0.176762	0.00559773	TRUE
cg24161793	2	96990762	-0.133045	0.00559955	TRUE
cg04833011	15	98836673	-0.505291	0.00559961	TRUE
cg21085462	5	122181025	0.0839984	0.00560076	TRUE
cg20458740	7	63652783	-0.174991	0.00560228	TRUE
cg19311055	8	38459149	-0.160326	0.00560881	TRUE
cg05629821	13	113436400	-0.112105	0.00560926	TRUE
cg26801646	10	76970496	-0.352649	0.00561166	TRUE
cg26680644	1	24920997	-0.191165	0.00561315	TRUE
cg23089549	11	44331905	-0.159264	0.00562206	TRUE
cg02855981	2	26204237	-0.147051	0.00562391	TRUE
cg00685853	2	88648947	-0.161453	0.00562549	TRUE
cg05287230	16	86570409	-0.130167	0.00563364	TRUE
cg11636714	8	42128950	-0.214232	0.00563401	TRUE
cg10796467	19	11546103	-0.130821	0.00563483	TRUE
[truncated: 16,872 more rows]

## Sheet: cpg rank Fibroblasts
ID	CHR	pos	betafc	indfdr	is.sig
cg17453603	11	93904908	-0.407611	2.56918e-06	TRUE
cg01240734	10	71892593	-0.310842	1.17689e-05	TRUE
cg03233332	7	66118400	-0.325123	1.34605e-05	TRUE
cg12433592	10	133957095	-0.501218	1.48976e-05	TRUE
cg19418922	11	44265840	-0.332059	1.51481e-05	TRUE
cg21939215	11	60738995	-0.4166	1.70382e-05	TRUE
cg03120284	1	986894	-0.357986	1.85519e-05	TRUE
cg24530250	11	71955599	-0.296425	1.85746e-05	TRUE
cg09077096	7	3033798	-0.274001	1.88076e-05	TRUE
cg19209225	10	102756912	-0.216624	2.18925e-05	TRUE
cg25371803	1	156308296	0.506125	2.2136e-05	TRUE
cg17322444	19	33572249	0.573064	2.45724e-05	TRUE
cg02099194	13	43149689	0.231968	2.72269e-05	TRUE
cg06156502	10	33273713	-0.382267	3.29451e-05	TRUE
cg15542283	12	131512498	-0.463207	4.11856e-05	TRUE
cg10762038	17	26728914	-0.383162	4.19283e-05	TRUE
cg17535647	12	20521463	0.533437	4.60561e-05	TRUE
cg20856161	11	1853713	0.466602	4.64971e-05	TRUE
cg23915314	14	24550845	-0.171775	5.99544e-05	TRUE
cg00133857	17	15317624	-0.369877	8.83469e-05	TRUE
cg01182926	17	48614046	-0.567226	9.12306e-05	TRUE
cg06291107	20	36157675	-0.556802	9.58483e-05	TRUE
cg22824738	12	54765988	0.170063	9.74015e-05	TRUE
cg11361260	11	118901601	-0.180172	9.96318e-05	TRUE
cg05847772	11	118122973	0.514337	0.000102223	TRUE
cg24641027	7	128050275	0.567424	0.00010243	TRUE
cg00108938	7	157633252	-0.441934	0.00010306	TRUE
cg03328615	19	999688	-0.348192	0.000104922	TRUE
cg27401891	17	7611315	-0.244357	0.00010504	TRUE
cg18684755	19	39060314	-0.288439	0.000105559	TRUE
cg13893756	1	46950189	-0.469496	0.000106012	TRUE
cg25057157	8	1385462	-0.373406	0.000108933	TRUE
cg04411841	16	58033649	0.338623	0.000109324	TRUE
cg20362559	2	96931853	0.125155	0.000116997	TRUE
cg05869392	10	75551678	0.26294	0.000117115	TRUE
cg00771049	9	127632167	-0.141316	0.000117147	TRUE
cg08588357	17	78856675	-0.28133	0.000118586	TRUE
cg21117373	7	74071882	-0.146823	0.000118918	TRUE
cg03016446	10	74386166	0.364133	0.000119193	TRUE
cg08330349	16	50715192	-0.422039	0.000121489	TRUE
cg00981797	22	19467442	0.220175	0.000129225	TRUE
cg01263077	19	17316300	0.422151	0.00013117	TRUE
cg26848157	18	37333000	-0.251963	0.000131317	TRUE
cg06911613	16	85846184	0.245422	0.00013419	TRUE
cg17765178	5	114962299	0.35331	0.000135237	TRUE
cg08867499	19	33667906	0.595052	0.000135409	TRUE
cg05377596	1	61547973	0.220413	0.000136318	TRUE
cg21763873	8	1585876	-0.434288	0.000138262	TRUE
cg00694324	1	16764960	-0.352852	0.00014015	TRUE
cg07965640	2	214149735	0.476781	0.000142662	TRUE
cg14463383	6	168613232	-0.29963	0.000143425	TRUE
cg27490017	2	240117005	-0.340571	0.000146483	TRUE
cg04853284	15	91435964	-0.429844	0.000153075	TRUE
cg24310183	19	50145283	-0.179672	0.0001554	TRUE
cg17129017	19	4566400	-0.299413	0.000156535	TRUE
cg26479630	5	180486787	0.436849	0.000159327	TRUE
cg09473759	16	9057885	-0.195176	0.000160044	TRUE
cg00094734	2	96830479	-0.438903	0.000162508	TRUE
cg26919417	1	26895412	-0.293142	0.000162944	TRUE
cg24277586	3	52099561	-0.450777	0.000165235	TRUE
cg24068229	19	39523395	0.369618	0.000165255	TRUE
cg09261791	14	52347968	-0.311656	0.000167074	TRUE
cg10709351	1	9409560	0.214633	0.000168096	TRUE
cg22778952	5	6338794	-0.357088	0.000169736	TRUE
cg00459816	17	37862113	-0.325039	0.000169847	TRUE
cg14101193	4	1769559	-0.303333	0.000174363	TRUE
cg15882305	1	933388	-0.402429	0.000176225	TRUE
cg05989862	11	67896186	0.529889	0.000180756	TRUE
cg11387301	19	15252043	-0.337593	0.000184676	TRUE
cg08113661	1	39457270	0.667682	0.000184923	TRUE
cg08125436	16	7855305	-0.753328	0.000186206	TRUE
cg09820321	1	15251269	-0.234511	0.000187676	TRUE
cg08014430	3	117453585	-0.554747	0.000187819	TRUE
cg06339706	19	49371285	0.404042	0.000190466	TRUE
cg03453497	3	194207848	-0.148781	0.000192724	TRUE
cg03742729	12	133201736	-0.365752	0.000193855	TRUE
cg19320505	11	107461715	0.207288	0.000200528	TRUE
cg11073121	2	37039119	-0.327577	0.000202247	TRUE
cg07603991	17	11461103	-0.591422	0.000211911	TRUE
cg24307128	6	159551393	-0.462345	0.000213337	TRUE
cg20227530	10	79085138	-0.366276	0.000215137	TRUE
cg06899970	8	42234669	0.404249	0.000217132	TRUE
cg12261117	19	70918	-0.219579	0.00022081	TRUE
cg20907471	20	21679525	-0.668085	0.000224049	TRUE
cg04385631	12	46385625	0.211042	0.000228302	TRUE
cg02435495	17	36103289	-0.312098	0.000230052	TRUE
cg15006772	5	140170816	0.37124	0.000232462	TRUE
cg02687067	5	153784852	-0.282289	0.000235095	TRUE
cg14037413	11	9482594	0.723829	0.000235747	TRUE
cg10241117	10	135111460	-0.32695	0.000239363	TRUE
cg22287014	6	150358873	0.413997	0.00024054	TRUE
cg20599496	10	394832	-0.564505	0.000242063	TRUE
cg12281657	14	65016595	0.409179	0.000242593	TRUE
cg17653972	19	55815941	-0.52581	0.000243788	TRUE
cg08618620	12	52309094	-0.375584	0.000248433	TRUE
cg07820280	1	6532571	-0.330392	0.000250036	TRUE
cg08680689	19	11670216	0.172439	0.000250895	TRUE
cg24066677	17	42298870	0.520675	0.000250924	TRUE
cg06464432	16	71917996	0.489536	0.000251135	TRUE
cg03739378	7	105295865	-0.355885	0.000251489	TRUE
cg19837528	14	94776986	-0.571176	0.00025774	TRUE
cg05776388	17	72983414	0.299595	0.00025791	TRUE
cg20424643	21	39039972	-0.504266	0.000259329	TRUE
cg22280173	3	50358981	-0.20397	0.00026139	TRUE
cg18826352	20	57765900	-0.33699	0.000261516	TRUE
cg05672616	4	83674602	-0.383196	0.000268772	TRUE
cg17722656	6	117087594	-0.304224	0.000269795	TRUE
cg17339073	5	95361197	-0.941737	0.000277841	TRUE
cg19228647	6	6901002	-0.232258	0.000278656	TRUE
cg22017733	5	162936453	0.483644	0.000281225	TRUE
cg23350350	8	16652008	0.57569	0.000285919	TRUE
cg06865992	17	37764503	0.415902	0.000287937	TRUE
cg19014792	7	3019159	-0.376953	0.00029051	TRUE
cg15128555	2	217528830	-0.512435	0.000291214	TRUE
cg00806138	1	47881404	-0.256866	0.000295876	TRUE
cg04899492	6	24126312	-0.46952	0.000303173	TRUE
cg19515390	19	12784100	-0.430668	0.000303664	TRUE
cg19362196	1	26233615	-0.217796	0.00030509	TRUE
cg02710699	16	30575324	-0.518006	0.000306787	TRUE
cg10538533	12	53074328	-0.38822	0.000308579	TRUE
cg23135908	11	1989715	-0.297237	0.000312096	TRUE
cg18213653	12	112605734	-0.255224	0.00031686	TRUE
cg21012296	20	21502728	0.592218	0.000317227	TRUE
cg16853660	11	32816211	-0.338954	0.000317698	TRUE
cg01574644	4	163084858	0.599428	0.000319287	TRUE
cg14222245	19	58861502	-0.336339	0.000321317	TRUE
cg06924389	6	151687883	-0.240277	0.000321529	TRUE
cg21165219	18	10698044	-0.415404	0.000324511	TRUE
cg17994390	8	95565953	0.19227	0.000327121	TRUE
cg16536575	17	73917041	-0.433454	0.000342191	TRUE
cg11051095	12	131515119	-0.321081	0.000345189	TRUE
cg01259637	15	33472351	-0.356816	0.000346048	TRUE
cg20663777	16	89127605	-0.302119	0.000348528	TRUE
cg15744170	2	88845528	0.267505	0.000350087	TRUE
cg22423207	6	31625421	-0.555355	0.000363615	TRUE
cg10896886	7	152456700	0.614462	0.00036789	TRUE
cg12397273	8	144945062	-0.555118	0.000372394	TRUE
cg22996912	8	23261117	0.618831	0.000374188	TRUE
cg13532854	7	155898355	-0.390559	0.000375313	TRUE
cg14212788	8	30853662	-0.513446	0.000379309	TRUE
cg25392362	7	100271250	-0.195624	0.000382958	TRUE
cg10737455	4	140430633	-0.678281	0.000382962	TRUE
cg27518892	16	57566936	0.315208	0.00038423	TRUE
cg09476347	16	613343	-0.610337	0.000385653	TRUE
cg16421359	16	86585801	-0.273265	0.000385727	TRUE
cg19965031	14	100038389	-0.48815	0.000385752	TRUE
cg05847755	22	50009422	-0.280955	0.00038787	TRUE
cg25608555	11	17944560	-0.336547	0.000393651	TRUE
cg17170819	17	72352688	-0.302746	0.000396585	TRUE
cg24205805	17	16690173	-0.29685	0.000397719	TRUE
cg21281799	12	68041322	-0.435774	0.000403419	TRUE
cg21444421	12	90393807	-0.306764	0.000404548	TRUE
cg24478145	14	31090880	0.307066	0.000406132	TRUE
cg07440414	5	133451021	0.584266	0.000407009	TRUE
cg16851584	7	4230885	-0.485748	0.000416484	TRUE
cg09643139	8	59746288	0.32382	0.000417466	TRUE
cg27145083	2	242929653	-0.989085	0.000417824	TRUE
cg23450882	14	56979874	-0.311402	0.000420091	TRUE
cg03661929	3	116503715	-0.46131	0.000420139	TRUE
cg19736226	12	133363249	-0.563367	0.000422415	TRUE
cg21065990	20	13619254	0.150204	0.000423078	TRUE
cg19074292	2	106233078	-0.189729	0.000423358	TRUE
cg20209956	11	6281197	0.319018	0.000423893	TRUE
cg24932686	7	27224954	0.808635	0.000424791	TRUE
cg03181052	17	80691620	-0.397753	0.000429204	TRUE
cg11868461	17	75830800	0.215278	0.000431635	TRUE
cg05827631	1	121261404	0.282769	0.000431912	TRUE
cg04278371	21	46844971	-0.402464	0.000435609	TRUE
cg11209279	17	7146254	0.567803	0.000442525	TRUE
cg09623162	16	31100786	-0.436779	0.000442931	TRUE
cg19146112	6	74072255	-0.306645	0.000444472	TRUE
cg23486853	22	30642980	0.413938	0.000445092	TRUE
cg03126177	19	12982076	-0.381127	0.000451807	TRUE
cg13688399	13	109467221	-0.534345	0.000461593	TRUE
cg22688455	19	55873637	-0.414203	0.000462633	TRUE
cg07816786	19	37063800	0.455878	0.000463809	TRUE
cg26971030	8	110520471	-0.595534	0.000466732	TRUE
cg06021784	6	38092211	-0.284423	0.000472167	TRUE
cg27505984	12	124086670	-0.143573	0.000476967	TRUE
cg22247250	7	100845801	-0.320631	0.000477747	TRUE
cg03456193	11	94300678	-0.623214	0.000481004	TRUE
cg09111663	16	85008849	-0.409368	0.000481511	TRUE
cg21873275	1	149069813	-0.490267	0.000481944	TRUE
cg15637781	4	79891402	-0.635177	0.000483531	TRUE
cg05406954	3	52280124	0.735977	0.000484789	TRUE
cg26934683	1	204658803	-0.312964	0.000484868	TRUE
cg06649610	11	65405268	-0.295085	0.000485038	TRUE
cg10350186	17	7967244	-0.171156	0.000485491	TRUE
cg26398867	21	45679577	-0.334483	0.00048573	TRUE
cg19355462	6	15248936	-0.273717	0.000488075	TRUE
cg26968203	17	4871318	0.42256	0.000494588	TRUE
cg19979540	3	49158199	-0.179438	0.000499684	TRUE
cg20919914	2	176569429	-0.327511	0.000503443	TRUE
cg00551617	2	152152581	-0.375824	0.000505512	TRUE
cg13848377	11	65383829	0.685031	0.000506314	TRUE
cg20122586	4	53522821	-0.332246	0.000507564	TRUE
cg06202977	12	131357188	0.727999	0.00050924	TRUE
cg02836807	17	80040028	-0.718816	0.000511546	TRUE
cg05739816	6	135989395	1.10589	0.000511757	TRUE
cg02165799	20	61885850	0.291448	0.000512454	TRUE
cg07161369	7	38350464	-0.61986	0.000513969	TRUE
cg05937818	6	168391643	-0.481761	0.000515346	TRUE
cg06351425	6	28482191	-0.406503	0.000522834	TRUE
cg09040184	8	66753864	-0.128783	0.000526007	TRUE
cg04760117	10	75900017	-0.335583	0.000529755	TRUE
cg10809485	8	53456003	1.17089	0.000531298	TRUE
cg05085636	2	165874828	0.55169	0.000534162	TRUE
cg13069441	6	31939322	0.263615	0.000534878	TRUE
cg10511467	16	81529963	-0.286484	0.000536264	TRUE
cg19497750	14	70588881	-0.463467	0.000537129	TRUE
cg21825119	2	19544304	-0.473759	0.000537133	TRUE
cg11719885	2	224903487	0.260725	0.000537196	TRUE
cg27489681	10	85991526	-0.259179	0.000537329	TRUE
cg16925499	10	118502705	-0.248683	0.000537692	TRUE
cg17907739	17	74387481	-0.608406	0.00053885	TRUE
cg15131001	8	12978975	-0.317019	0.000541566	TRUE
cg19010223	14	20798111	-0.757069	0.000543979	TRUE
cg21638338	7	157276278	-0.343542	0.000544598	TRUE
cg05245655	19	46272454	-0.155607	0.000544937	TRUE
cg17346650	17	80929145	-0.396723	0.000547227	TRUE
cg16738145	15	56757314	0.187221	0.000547881	TRUE
cg10231182	12	15815827	0.569144	0.000548668	TRUE
cg14982575	2	5465874	-0.70911	0.000549212	TRUE
cg03448840	2	232115234	-0.191416	0.000550958	TRUE
cg11539883	19	41496043	-0.391154	0.000551197	TRUE
cg25841344	17	78354577	-0.524085	0.000552752	TRUE
cg26943120	4	5472116	-0.476409	0.000553634	TRUE
cg07531221	6	168228374	0.567081	0.000557049	TRUE
cg22530255	1	3051692	-0.41248	0.000559675	TRUE
cg00926502	13	103451549	0.57929	0.000560011	TRUE
cg24594295	1	151966792	0.253568	0.00056017	TRUE
cg13967646	2	219263467	0.543263	0.000561546	TRUE
cg18254937	11	68671231	0.3227	0.000564401	TRUE
cg02400146	6	90312567	-0.359231	0.000567042	TRUE
cg09315662	11	2612781	-0.249973	0.00056706	TRUE
cg13933729	9	35076434	-0.409754	0.000567906	TRUE
cg15763670	10	73473235	0.55385	0.000568159	TRUE
cg20253542	7	27561082	-0.360831	0.000580227	TRUE
cg06521615	2	162271801	0.468757	0.00058091	TRUE
cg15841711	2	12964957	0.287887	0.000584536	TRUE
cg19198913	2	129495073	-0.388676	0.000585715	TRUE
cg19756789	2	33701579	0.487368	0.000588947	TRUE
cg02987906	4	54243303	0.446121	0.000591208	TRUE
cg00567833	5	73983704	-0.742374	0.000591273	TRUE
cg08069338	6	160207898	-0.586997	0.000591416	TRUE
cg26920808	12	72237548	-0.250214	0.000591989	TRUE
cg07116194	16	1383595	-0.197379	0.00060419	TRUE
cg03148503	18	10588980	-0.591612	0.000604193	TRUE
cg17178966	12	12420075	0.220272	0.000605059	TRUE
cg25263635	20	60757714	-0.185807	0.000610443	TRUE
cg02276361	10	65351566	0.325625	0.000613297	TRUE
cg11931731	18	44527026	0.286855	0.00061359	TRUE
cg07354008	7	157467238	-0.621187	0.000613602	TRUE
cg06265809	14	101525784	-0.232617	0.000616331	TRUE
cg09477447	19	27733670	-0.373082	0.000617913	TRUE
cg20721022	19	54386355	0.406882	0.00062063	TRUE
cg01329973	16	86912065	-0.335231	0.000623148	TRUE
cg14766563	7	138435480	-0.28833	0.000623681	TRUE
cg19738506	1	29138162	-0.349839	0.00062831	TRUE
cg06623385	10	103542751	0.447343	0.00062833	TRUE
cg07627535	6	43858735	-0.372325	0.000629714	TRUE
cg20680045	16	1480030	-0.357742	0.000629852	TRUE
cg19426522	3	27766009	0.46728	0.000630511	TRUE
cg03930532	17	74398145	-0.356955	0.000630569	TRUE
cg03425615	12	133409657	-0.280664	0.000632922	TRUE
cg10750828	14	105939027	-0.416285	0.0006371	TRUE
cg01628140	12	102590990	-1.24908	0.000637339	TRUE
cg14426682	15	79164100	-0.305901	0.000638361	TRUE
cg06194602	17	61997056	-0.3271	0.000639016	TRUE
cg04752263	20	60791717	-0.236764	0.000639295	TRUE
cg12523226	10	99894318	0.625326	0.000640024	TRUE
cg01715686	13	113463312	-0.517464	0.000642041	TRUE
cg05629186	6	27356499	0.840217	0.000644593	TRUE
cg16715127	14	105453630	-0.475481	0.000645867	TRUE
cg25552492	8	22013999	0.44116	0.000647046	TRUE
cg07390463	12	34487126	-0.393363	0.000651746	TRUE
cg12209965	19	42759231	0.275147	0.000652607	TRUE
cg24719193	1	35646786	-0.442477	0.000653558	TRUE
cg12612122	12	8249998	-0.750198	0.000654951	TRUE
cg11737831	19	980707	0.242274	0.000655833	TRUE
cg11805401	14	104633638	-0.434289	0.000656323	TRUE
cg27103680	2	86423081	0.441565	0.000659142	TRUE
cg13200730	17	25827857	-0.385327	0.000660743	TRUE
cg04313978	7	158271081	-0.597066	0.000662841	TRUE
cg07104209	7	27281872	0.466723	0.000666892	TRUE
cg01534391	14	100118672	-0.537342	0.000666945	TRUE
cg05306441	16	2120441	-0.466019	0.000668319	TRUE
cg26762136	22	37249669	0.496551	0.000669715	TRUE
cg10999670	16	86870144	-0.346948	0.000672847	TRUE
cg11143399	1	157133444	0.272805	0.000672917	TRUE
cg05767035	12	44964823	-0.50223	0.000673804	TRUE
cg18723472	10	131908711	0.626581	0.00067887	TRUE
cg04941831	10	1491207	-0.201703	0.000681496	TRUE
cg10521808	1	7313750	-0.400218	0.000683012	TRUE
cg27300619	5	139120130	-0.494298	0.000686051	TRUE
cg10862567	17	80745169	0.498133	0.000691982	TRUE
cg03736562	6	100016731	0.22674	0.000694445	TRUE
cg21047367	2	11732905	-0.550101	0.000699978	TRUE
cg05670991	19	51628115	-0.24445	0.000700668	TRUE
cg05992395	8	110145814	-0.466942	0.000701717	TRUE
cg23040064	16	87635784	0.668703	0.000704108	TRUE
cg02963414	14	20502658	0.250043	0.000705857	TRUE
cg27158867	11	537638	0.256031	0.000710933	TRUE
cg17001868	7	63247871	-0.31157	0.000712916	TRUE
cg13573320	9	100817037	-0.307663	0.000716324	TRUE
cg24086751	4	187618483	-0.285716	0.000716564	TRUE
cg23429240	12	109040983	-0.353971	0.000717211	TRUE
cg00068621	5	150080765	0.24158	0.000719162	TRUE
cg15243454	2	233415061	0.918978	0.000721502	TRUE
cg26479658	16	89342677	-0.476935	0.000721869	TRUE
cg14913925	7	99149239	0.366513	0.000723491	TRUE
cg08073986	20	61178448	-0.222302	0.00072462	TRUE
cg26140749	8	143821266	-0.353349	0.000725182	TRUE
cg25493687	8	27288214	-0.51445	0.000725773	TRUE
cg00632070	13	31506324	-0.549717	0.000726521	TRUE
cg00296348	10	134721479	0.25583	0.000727689	TRUE
cg15534501	14	50101931	0.152058	0.000729394	TRUE
cg07088513	3	48232722	-0.438294	0.000730648	TRUE
cg20707008	6	160210612	0.551746	0.000731028	TRUE
cg16700658	19	42439146	0.262166	0.000734773	TRUE
cg16592897	1	111023201	-0.206232	0.000735325	TRUE
cg16761097	2	68897545	-0.253657	0.000735409	TRUE
cg25002056	15	100533336	-0.345412	0.000735907	TRUE
cg13422136	18	42643730	-0.249203	0.000740081	TRUE
cg23538901	15	46006849	-0.330145	0.000744821	TRUE
cg08840551	5	56718349	-0.327704	0.000752685	TRUE
cg10389930	19	11285331	-0.40446	0.000753847	TRUE
cg18286080	6	30291349	-0.4717	0.000757374	TRUE
cg15044361	7	89637491	-0.55569	0.000758565	TRUE
cg19071544	7	30504941	-0.358846	0.000760813	TRUE
cg07350448	3	131676669	0.650025	0.000764958	TRUE
cg16640929	6	31870425	0.406152	0.000766917	TRUE
cg02995130	12	122906407	0.49749	0.000768473	TRUE
cg13557213	1	96939530	-0.410576	0.00077142	TRUE
cg06424168	16	18994622	-0.206348	0.000772741	TRUE
cg09661721	11	117385701	-0.238412	0.00077311	TRUE
cg25908613	15	25436246	-0.499968	0.000775822	TRUE
cg17405253	1	212965100	0.477208	0.000776538	TRUE
cg18074403	10	405362	-0.32339	0.000781579	TRUE
cg20435345	2	202121863	-0.324528	0.000785752	TRUE
cg24001246	1	21949481	-0.306679	0.000785997	TRUE
cg21748138	2	174251551	-0.271459	0.000788679	TRUE
cg02276126	14	96039754	-0.557647	0.000790533	TRUE
cg00790461	17	77758569	-0.546025	0.000793291	TRUE
cg12228229	17	7122261	-0.206847	0.000796781	TRUE
cg11343534	12	122242517	-0.131368	0.000797142	TRUE
cg07437235	16	30087031	0.645126	0.00079743	TRUE
cg23345004	18	44526430	0.532637	0.000798885	TRUE
cg02602455	9	36739781	0.654668	0.00079913	TRUE
cg19477942	21	42064785	-0.284597	0.000799132	TRUE
cg04176169	6	30080264	0.206486	0.000802238	TRUE
cg14182890	9	132374574	-0.442177	0.000806619	TRUE
cg04936382	20	36662003	0.495329	0.000807464	TRUE
cg10069638	1	61548754	0.243355	0.000808464	TRUE
cg03955683	17	77216577	0.642399	0.000808907	TRUE
cg08269275	1	204588337	-0.305251	0.000809718	TRUE
cg03677929	12	7342174	0.610895	0.000814774	TRUE
cg09151742	12	122018897	0.515362	0.000815317	TRUE
cg22137270	8	140841474	-0.406501	0.000816377	TRUE
cg05583014	3	48509019	0.299089	0.000819707	TRUE
cg11628880	21	37852492	-0.529013	0.000820255	TRUE
cg11126068	11	67195806	0.716873	0.000826698	TRUE
cg08462292	1	97188168	0.333898	0.000829165	TRUE
cg02019922	20	36888966	0.415741	0.000831454	TRUE
cg02704790	16	50879053	-0.366632	0.000831785	TRUE
cg17698366	7	35300534	-0.190615	0.000833217	TRUE
cg19767800	5	92914085	-0.31098	0.000834954	TRUE
cg08969549	12	15654735	-0.524846	0.000835262	TRUE
cg05249026	16	11031524	0.42471	0.000835346	TRUE
cg03736944	16	663474	-0.403552	0.000835913	TRUE
cg11248957	10	15963599	-0.298284	0.000840722	TRUE
cg18234145	12	71833838	0.452586	0.000842902	TRUE
cg14296255	2	48006758	-0.267773	0.000844563	TRUE
cg08323832	16	9057783	-0.201288	0.000845674	TRUE
cg04528445	14	103545835	-0.236827	0.00084577	TRUE
cg20163645	8	1900353	-0.327493	0.000846236	TRUE
cg22208541	22	25577777	-0.450541	0.000846484	TRUE
cg23646235	19	36164513	0.549059	0.000846968	TRUE
cg16504397	11	27523945	-0.343428	0.000847078	TRUE
cg03649060	19	11665451	-0.246596	0.000847344	TRUE
cg21088108	17	77075025	-0.518139	0.000847503	TRUE
cg22379207	19	37329274	0.553578	0.000851166	TRUE
cg02130040	3	8543600	0.410172	0.000859202	TRUE
cg13245912	11	63449340	-0.16715	0.000860789	TRUE
cg03916421	4	130013461	0.304055	0.000860806	TRUE
cg18162583	6	85484717	0.521304	0.000864549	TRUE
cg01191846	14	105033331	-0.403797	0.000866143	TRUE
cg15057747	10	1205673	-0.690253	0.000867678	TRUE
cg03617420	8	10916666	0.357022	0.000867862	TRUE
cg10085741	15	74487890	-0.37757	0.00086843	TRUE
cg01910272	3	52489346	0.376035	0.000869097	TRUE
cg00333483	17	79504180	0.432059	0.000869261	TRUE
cg05852008	20	45523541	0.163092	0.000871571	TRUE
cg00757207	17	7456223	-0.242784	0.000871707	TRUE
cg18235635	8	133879162	-0.341312	0.00087605	TRUE
cg21328651	7	158742190	-0.439527	0.000876361	TRUE
cg06860721	10	51564909	0.466128	0.000876817	TRUE
cg00147339	6	7590875	0.175547	0.000877817	TRUE
cg25061772	1	87794525	0.438018	0.000879311	TRUE
cg16399511	12	5154819	-0.418775	0.000881698	TRUE
cg00494949	7	5392379	-0.316974	0.000884275	TRUE
cg05575273	6	166128575	-0.492539	0.000884684	TRUE
cg23985388	17	31350176	-0.334309	0.000887975	TRUE
cg07352016	18	55250568	-0.402981	0.000889124	TRUE
cg03941625	1	1480603	-0.518464	0.000890022	TRUE
cg26029292	8	146055581	0.368707	0.00089349	TRUE
cg15002691	7	137761047	0.300234	0.000894264	TRUE
cg08090133	1	225965400	-0.101468	0.000895296	TRUE
cg19714308	18	75996301	-0.476693	0.000899269	TRUE
cg19424759	17	39912343	-0.441626	0.000902784	TRUE
cg11896271	22	50609327	0.464357	0.000906473	TRUE
cg00896578	14	38083827	-0.407595	0.000906485	TRUE
cg20403878	5	176432862	0.546836	0.000906707	TRUE
cg17292463	17	48474379	0.537319	0.000906887	TRUE
cg26855672	11	120113086	-0.400791	0.000906978	TRUE
cg01238140	5	79781376	-0.70146	0.000908145	TRUE
cg03548490	16	19061053	-0.468003	0.000909959	TRUE
cg06752163	3	170588210	0.447418	0.000913522	TRUE
cg17990398	10	133928873	-0.571407	0.000914678	TRUE
cg00177390	1	185126125	0.198335	0.000914698	TRUE
cg02902969	10	409431	-0.723763	0.000916325	TRUE
cg26446070	19	47217768	0.498028	0.000916414	TRUE
cg03125480	1	3135001	-0.386878	0.000921896	TRUE
cg05946623	16	62071193	-0.205026	0.000922649	TRUE
cg01493727	6	6000601	-0.305458	0.000924769	TRUE
cg23057485	8	134052341	-0.338995	0.000925988	TRUE
cg14661969	7	129994715	-0.348469	0.000926118	TRUE
cg01240433	1	35350813	0.478559	0.000926915	TRUE
cg10166151	14	93392367	-0.273939	0.000927028	TRUE
cg09521490	16	88807933	-0.655695	0.000927267	TRUE
cg24740587	11	17497808	0.589735	0.000928235	TRUE
cg00364357	15	64443650	0.544959	0.000928869	TRUE
cg26166170	15	39996716	-0.290669	0.000929266	TRUE
cg11689102	19	36229251	-0.587944	0.000929719	TRUE
cg02776659	21	47717406	0.433534	0.000934384	TRUE
cg16774354	4	6576608	0.465395	0.000934722	TRUE
cg07267067	12	53497074	-0.227038	0.000935614	TRUE
cg27629290	5	147024885	-0.336742	0.000939165	TRUE
cg01831767	12	111874281	-0.421923	0.000941537	TRUE
cg14181940	17	72463080	0.417118	0.000941562	TRUE
cg02007434	10	98210804	-0.729941	0.000942825	TRUE
cg22879834	2	239169591	0.354659	0.000942956	TRUE
cg12577003	7	2261337	-0.357061	0.00094397	TRUE
cg06337239	9	32526578	0.350931	0.0009496	TRUE
cg06417878	2	497417	-0.339912	0.000951163	TRUE
cg23235334	12	4382099	0.141313	0.000954412	TRUE
cg01369033	4	3292386	-0.460182	0.000956136	TRUE
cg07136998	5	168728081	-0.19498	0.00095767	TRUE
cg00692763	18	47088373	0.619997	0.000957762	TRUE
cg06000556	16	86425356	-0.544259	0.000959997	TRUE
cg09211850	12	124819453	-0.436508	0.000960315	TRUE
cg04549090	14	79033036	0.548658	0.000961653	TRUE
cg04725029	1	15850746	-0.29356	0.000963372	TRUE
cg06276653	8	139164635	-0.340739	0.000964908	TRUE
cg16573178	1	49242519	-0.251627	0.00096508	TRUE
cg25767192	19	52693159	0.490755	0.00096785	TRUE
cg07782113	6	12012564	0.369902	0.000967986	TRUE
cg26967875	11	66024839	0.517572	0.000969341	TRUE
cg01954957	14	38263617	-0.36389	0.000969347	TRUE
cg21167963	9	71787000	-0.534737	0.000970364	TRUE
cg01334735	3	170520549	-0.267257	0.000971318	TRUE
cg17391942	17	74911940	-0.346017	0.000972658	TRUE
cg07566286	11	45924191	-0.504809	0.000974386	TRUE
cg03269050	10	102881545	0.531089	0.000975298	TRUE
cg02165301	17	1174666	0.280728	0.000975933	TRUE
cg19340296	6	52288804	-0.434137	0.000976035	TRUE
cg02585702	12	25055262	0.438727	0.000977122	TRUE
cg25667335	4	55099511	0.47562	0.000977336	TRUE
cg24529144	11	60382082	-0.734477	0.000977888	TRUE
cg19721541	8	18027367	-0.389604	0.000980962	TRUE
cg15599146	6	157802928	0.224712	0.000983285	TRUE
cg12207953	6	170454611	-0.315487	0.000986929	TRUE
cg01768894	14	88489446	-0.243994	0.000991367	TRUE
cg02070118	4	952128	-0.361884	0.000992358	TRUE
cg18815120	1	231512676	-0.308943	0.000993737	TRUE
cg26316544	3	52188418	-0.233753	0.000996346	TRUE
cg16590466	16	30795267	-0.257983	0.000998808	TRUE
cg02778826	4	7967625	-0.384773	0.00100331	TRUE
cg01056135	18	61253151	-0.718091	0.00100333	TRUE
cg19146067	6	43148016	-0.432421	0.00100439	TRUE
cg00029640	19	35770141	-0.512804	0.00100681	TRUE
cg19823452	19	17326726	-0.262053	0.00100718	TRUE
cg16715692	19	1104863	0.618163	0.00100754	TRUE
cg14899547	2	113521923	0.458161	0.00100771	TRUE
cg10281889	16	67450719	0.567617	0.00101087	TRUE
cg03598159	19	39055712	0.609695	0.00101123	TRUE
cg12952012	19	57792222	0.357032	0.00101628	TRUE
cg11594010	10	134428728	-0.380199	0.0010191	TRUE
cg21951425	15	26108612	0.570061	0.00102182	TRUE
cg01368868	11	45167772	-0.24724	0.00102397	TRUE
cg24983959	11	57228377	0.551516	0.00102458	TRUE
cg19378133	16	6068835	0.629939	0.00102464	TRUE
cg17918682	3	137893718	0.226183	0.00102524	TRUE
cg04893454	7	90317963	-0.932336	0.00102981	TRUE
cg21608600	2	45228716	0.418921	0.00103136	TRUE
cg10721812	15	89160968	-0.431294	0.00103383	TRUE
cg23517251	11	44587077	-0.267759	0.00103478	TRUE
cg02162605	2	242814097	-0.381817	0.0010393	TRUE
cg00284390	16	84492635	-0.186164	0.00104109	TRUE
cg06873352	17	61820015	0.449015	0.00104403	TRUE
cg03522510	10	63424588	-1.00482	0.00104629	TRUE
cg26311099	1	17046714	-0.199801	0.00104631	TRUE
cg09256941	16	20086891	-0.244557	0.00104724	TRUE
cg11561191	6	31939744	-0.181586	0.00104822	TRUE
cg26675097	20	21083737	0.548049	0.00104911	TRUE
cg02462661	15	74275622	0.699193	0.00105058	TRUE
cg09145851	16	1365773	-0.395055	0.00105144	TRUE
cg14818946	10	135075172	-0.328218	0.00105215	TRUE
cg05512178	12	300298	-0.20833	0.00105276	TRUE
cg26866142	1	205779678	-0.335545	0.00105322	TRUE
cg21468385	11	120207433	-0.209555	0.00105375	TRUE
cg00170714	17	40724562	-0.520359	0.00105386	TRUE
cg01635086	17	42386326	0.391115	0.00105436	TRUE
cg26445928	7	130740829	-0.324199	0.0010546	TRUE
cg09824615	14	77600014	-0.25074	0.00105742	TRUE
cg08127916	11	122643989	-0.366493	0.00106096	TRUE
cg14977037	12	57480798	0.529222	0.00106168	TRUE
cg05256228	19	17320265	-0.203489	0.00106243	TRUE
cg16727923	13	84453665	1.16603	0.0010629	TRUE
cg24245305	7	43351320	-0.242068	0.00106443	TRUE
cg21361087	10	98142932	-0.34742	0.00106601	TRUE
cg00358456	2	135206337	-0.409739	0.00106625	TRUE
cg07018071	1	59249834	-0.263939	0.00106717	TRUE
cg06973234	18	28681689	0.534156	0.00106776	TRUE
cg12112529	10	118922736	-0.284898	0.00106783	TRUE
cg26871180	3	125105935	-0.379031	0.00106886	TRUE
cg24291461	10	102749544	-0.284282	0.00107367	TRUE
cg24227397	22	49640134	-0.452917	0.00107417	TRUE
cg05802452	1	228194476	-0.20083	0.00107845	TRUE
cg15872458	12	54784747	-0.464262	0.00107869	TRUE
cg02969624	17	76849181	-0.486946	0.00107906	TRUE
cg18514705	19	44330665	-0.525495	0.00108118	TRUE
cg11028664	6	64729109	-0.378533	0.00108203	TRUE
cg02558627	17	77772395	0.898576	0.00108323	TRUE
cg04771550	17	8079827	0.316394	0.00108376	TRUE
cg06975261	5	141277372	-0.301555	0.00108395	TRUE
cg23585450	12	130572734	-0.552205	0.00108538	TRUE
cg06233186	12	89470213	0.200166	0.00108718	TRUE
cg26991024	12	16034979	0.188001	0.00108915	TRUE
cg17708167	15	68117917	0.508101	0.00109155	TRUE
cg08357627	11	132949126	0.349282	0.00109247	TRUE
cg21263605	1	166818686	-0.538554	0.00109248	TRUE
cg21228259	9	133357121	-0.292096	0.00109432	TRUE
cg06901893	7	73400692	-0.499411	0.00110211	TRUE
cg17997279	20	52791472	-0.307761	0.0011024	TRUE
cg04762765	17	57409695	0.628439	0.00110325	TRUE
cg03048535	12	109747100	0.560743	0.00110374	TRUE
cg24154474	15	23086979	0.50923	0.00110827	TRUE
cg25934064	3	52569026	0.329403	0.00111442	TRUE
cg22589822	15	91912699	-0.310737	0.00111443	TRUE
cg00314892	1	2428080	-0.276195	0.00111444	TRUE
cg24664672	7	44794445	-0.413879	0.00111749	TRUE
cg16654216	2	200423078	-0.398751	0.00112039	TRUE
cg09239639	12	26271024	-0.717478	0.00112204	TRUE
cg11213687	8	143500929	-0.223082	0.00112849	TRUE
cg12069856	16	89438504	-0.461101	0.00113004	TRUE
cg21040069	8	145732410	-0.278716	0.00113011	TRUE
cg20093020	6	168388285	-0.234323	0.0011305	TRUE
cg27000120	16	88917283	-0.442723	0.00113078	TRUE
cg10677144	18	3220106	-0.226474	0.00113173	TRUE
cg13803455	11	117606219	-0.317254	0.00113182	TRUE
cg21768042	5	141059890	-0.571644	0.00113231	TRUE
cg27227537	17	7193598	-0.371019	0.00113452	TRUE
cg17406542	5	167693469	-0.29534	0.00113642	TRUE
cg11749264	6	109940408	-0.7121	0.00113987	TRUE
cg08734623	11	65393298	-0.454784	0.00113989	TRUE
cg11390381	1	151800946	0.245705	0.00114286	TRUE
cg12233334	3	49056086	-0.122216	0.00114596	TRUE
cg08040115	16	87581757	-0.250493	0.00114655	TRUE
cg20634798	1	152595351	-0.14686	0.00114675	TRUE
cg02301512	5	1727976	-0.221507	0.00114756	TRUE
cg16723002	17	27285150	-0.383722	0.00114784	TRUE
cg07949011	1	62729257	-0.20539	0.00114787	TRUE
cg14834466	11	67981677	0.610081	0.00114949	TRUE
cg14698025	10	1245418	-0.29562	0.00115013	TRUE
cg18220863	6	34119252	0.748767	0.00115229	TRUE
cg20569108	10	21822303	0.600182	0.00115264	TRUE
cg17297745	19	58596926	-0.404795	0.00115337	TRUE
cg14981176	1	171285111	-0.30557	0.00115382	TRUE
cg15937641	1	117529619	-0.303586	0.00115434	TRUE
cg10673246	12	108003445	-0.282073	0.00115713	TRUE
cg02174634	8	37824306	0.499881	0.00115802	TRUE
cg15751948	11	74870268	-0.327886	0.00115922	TRUE
cg08983490	16	1876867	-0.172957	0.00116103	TRUE
cg13554553	7	1189148	-0.411192	0.00116422	TRUE
cg07030794	17	72589110	-0.401007	0.00116847	TRUE
cg11569329	19	54705747	-0.385174	0.00116875	TRUE
cg17298862	3	140977731	-0.226755	0.00117214	TRUE
cg07491828	16	14227116	0.305992	0.00117222	TRUE
cg13664579	9	136020089	-0.21776	0.00117366	TRUE
cg23103675	16	1440688	-0.391997	0.00117532	TRUE
cg04477962	12	51317375	0.690981	0.00117708	TRUE
cg20585830	22	21998385	-0.487074	0.00118096	TRUE
cg24687639	15	41576060	0.500975	0.00118426	TRUE
cg01803810	17	73512319	0.544889	0.00118616	TRUE
cg05227773	16	72817808	-0.393184	0.00118629	TRUE
cg16689634	1	47489539	0.429288	0.0011864	TRUE
cg20792826	1	17313048	-0.401385	0.00118691	TRUE
cg11013793	19	16466636	-0.402912	0.00118722	TRUE
cg10896623	1	19923370	0.443195	0.00119158	TRUE
cg01459777	11	47664264	-0.269809	0.00119413	TRUE
cg02963188	1	47779388	0.545637	0.00119542	TRUE
cg18264459	5	864297	-0.377078	0.0011961	TRUE
cg24366105	7	2296929	-0.262495	0.00119655	TRUE
cg03248158	4	122632918	0.273652	0.00119685	TRUE
cg12583550	19	51838526	-0.510842	0.00119737	TRUE
cg01209934	8	27950298	0.549883	0.00120954	TRUE
cg17765437	5	1286354	-0.39402	0.00121004	TRUE
cg02880508	17	73825227	-0.40159	0.00121231	TRUE
cg06640584	2	227700558	0.527642	0.00121293	TRUE
cg21446946	12	132942415	-0.470424	0.00121545	TRUE
cg13475665	3	65582925	0.550044	0.00121612	TRUE
cg25033767	6	43044876	0.548515	0.00121757	TRUE
cg08813379	2	75062105	-0.164162	0.00121774	TRUE
cg08106847	7	157782885	-0.330066	0.00122194	TRUE
cg21473741	7	138436009	0.248516	0.00122363	TRUE
cg24028809	6	153414101	0.817888	0.00122461	TRUE
cg03525956	3	174720287	-0.821928	0.00122747	TRUE
cg14023573	8	140971379	-0.204543	0.00123006	TRUE
cg05252264	19	55385587	-0.416832	0.00123164	TRUE
cg22694087	3	128273476	-0.365856	0.0012358	TRUE
cg13552337	9	140108141	-0.466881	0.00123609	TRUE
cg25341089	12	133149020	-0.386128	0.00123629	TRUE
cg07595372	3	49041623	-0.405108	0.00123831	TRUE
cg06718276	12	54134485	-0.196069	0.00124289	TRUE
cg05891497	17	72772741	-0.220017	0.0012431	TRUE
cg00251358	5	81931501	0.394065	0.00124545	TRUE
cg09506661	19	1152022	-0.448558	0.0012477	TRUE
cg02133510	6	32044959	-0.344373	0.00125025	TRUE
cg13273136	2	113931565	-0.198474	0.00125137	TRUE
cg05639310	4	2420719	0.626623	0.00125808	TRUE
cg05105646	8	142437128	-0.47068	0.00125911	TRUE
cg08055663	16	2737356	-0.128218	0.00125952	TRUE
cg16400090	16	1235102	-0.710701	0.0012637	TRUE
cg09514589	15	76603992	0.579439	0.0012643	TRUE
cg13510813	19	42571339	-0.298085	0.00126436	TRUE
cg21827294	12	133419572	-0.338567	0.00126675	TRUE
cg04979599	5	148650899	-0.299325	0.00127148	TRUE
cg11517132	7	157368923	-0.378592	0.00127474	TRUE
cg14184873	2	151342350	0.54055	0.00127746	TRUE
cg24399540	2	207307150	-0.501262	0.00127768	TRUE
cg19794395	12	58158293	-0.354865	0.00127799	TRUE
cg16199879	14	58667190	0.62644	0.00127863	TRUE
cg11941630	20	1283388	-0.403717	0.00128151	TRUE
cg01219129	19	56826779	0.194321	0.00128232	TRUE
cg00883123	4	154373513	-0.426395	0.00128526	TRUE
cg03786043	12	34752829	-0.239535	0.00128635	TRUE
cg18367735	17	79674897	-0.476852	0.00128719	TRUE
cg07867012	19	9965044	-0.615648	0.00128743	TRUE
cg04786667	1	44509064	-0.278254	0.00128916	TRUE
cg27478700	11	130298435	-0.288122	0.00129145	TRUE
cg05760424	2	242988095	-0.345474	0.00129394	TRUE
cg26182497	3	151055545	-1.1075	0.00129536	TRUE
cg06891869	4	88767617	-0.452418	0.00129678	TRUE
cg01509809	17	47284233	-0.305868	0.00129712	TRUE
cg04069381	2	239988451	-0.405014	0.00129903	TRUE
cg10175632	16	79102864	-0.36298	0.00130084	TRUE
cg03761543	1	77400245	-0.534401	0.00130133	TRUE
cg14382750	9	100264941	0.446445	0.0013045	TRUE
cg08951078	7	82222420	-0.601297	0.00130494	TRUE
cg13502356	1	40723396	0.431602	0.00130497	TRUE
cg03631078	3	114290368	0.127529	0.00130512	TRUE
cg13415831	9	92137791	-0.329198	0.00130563	TRUE
cg18707858	19	13366101	-0.499505	0.001307	TRUE
cg19865916	1	36026194	-0.472478	0.0013074	TRUE
cg24964793	2	145878989	-0.816674	0.00131113	TRUE
cg08589418	20	61993913	-0.329618	0.00131196	TRUE
cg16857181	7	32931955	0.38406	0.00131368	TRUE
cg05743883	8	142277447	-0.230202	0.00131403	TRUE
cg01809819	1	31192165	0.492959	0.0013145	TRUE
cg02752934	1	155658142	-0.288181	0.00131744	TRUE
cg13715758	19	40971869	0.547432	0.00131915	TRUE
cg14154381	15	25476386	-0.252643	0.00132433	TRUE
cg26831962	9	140353961	0.620337	0.00132625	TRUE
cg00552697	19	4670541	0.129377	0.00132767	TRUE
cg08524197	16	188850	0.164348	0.0013296	TRUE
cg07262001	22	42734088	-0.391194	0.00133098	TRUE
cg19045729	10	104252630	0.269923	0.00133185	TRUE
cg01071802	6	41344940	-0.324351	0.0013321	TRUE
cg10894566	15	89905901	-0.15274	0.00133248	TRUE
cg15877295	7	138915876	0.464532	0.0013355	TRUE
cg14361586	7	128547658	-0.307859	0.00133731	TRUE
cg24304789	2	43451423	0.599514	0.00134367	TRUE
cg11856697	17	72276937	-0.389717	0.00134802	TRUE
cg00442924	18	61419801	-0.322637	0.0013491	TRUE
cg23258615	10	81961468	-0.356821	0.00134935	TRUE
cg22831978	11	64136089	-0.639341	0.00135089	TRUE
cg04724406	10	1712918	-0.308366	0.00135098	TRUE
cg24923526	19	4400879	0.47084	0.00135277	TRUE
cg26896160	1	6454004	0.589542	0.00135389	TRUE
cg01942558	2	152214027	0.6323	0.00135879	TRUE
cg04211745	12	92539575	0.474902	0.00136112	TRUE
cg00184394	8	144675558	-0.441483	0.00136371	TRUE
cg26190885	19	45409005	0.475646	0.00136431	TRUE
cg09363674	17	19265919	0.408879	0.00136573	TRUE
cg26720338	16	87635575	0.537128	0.00136663	TRUE
cg01435588	2	167375905	-0.641732	0.00136979	TRUE
cg17286074	1	3315497	0.378878	0.00137155	TRUE
cg12315892	17	25680519	0.473129	0.00137198	TRUE
cg00966398	12	3602933	0.563695	0.00137466	TRUE
cg27056880	5	65374378	-0.676717	0.0013757	TRUE
cg00850073	5	139016870	0.548091	0.00137594	TRUE
cg21897970	17	25684164	-0.580844	0.00137699	TRUE
cg04051962	16	1570409	-0.35721	0.00137732	TRUE
cg23594951	11	2422220	0.312322	0.00138011	TRUE
cg17094378	3	159481837	0.644187	0.00138082	TRUE
cg06237092	10	112403495	0.633871	0.00138272	TRUE
cg06665535	1	205719527	0.293863	0.00138352	TRUE
cg05612066	2	3889246	-0.255588	0.00138634	TRUE
cg07356483	10	99791663	0.200675	0.00138911	TRUE
cg17445101	4	854688	-0.530172	0.00139006	TRUE
cg06900311	14	106333919	-0.532105	0.00139239	TRUE
cg14264768	9	139975283	-0.438988	0.00139674	TRUE
cg06763806	17	8149080	-0.430597	0.00139683	TRUE
cg27237834	3	132165326	-1.35665	0.00139743	TRUE
cg06029846	12	3600317	-0.180394	0.00139825	TRUE
cg12311806	3	194578155	-0.44521	0.00140383	TRUE
cg04134859	7	73097692	0.755031	0.00140386	TRUE
cg20324491	7	149128397	-0.319783	0.0014058	TRUE
cg09000804	14	104682988	-0.467731	0.00140671	TRUE
cg18104148	2	154337490	-0.541809	0.00140996	TRUE
cg04099264	1	44435507	0.495671	0.00141255	TRUE
cg08960830	11	75047180	-0.603065	0.00141258	TRUE
cg05750323	6	152953820	-0.670034	0.001413	TRUE
cg02783999	19	57901516	0.562635	0.00141468	TRUE
cg02564733	11	130319074	0.671003	0.00141532	TRUE
cg08701429	17	15394553	0.658261	0.00141688	TRUE
cg03425194	15	25481443	-0.222259	0.00141705	TRUE
cg10203842	1	19280546	-0.268061	0.00141832	TRUE
cg10366407	19	12075804	0.436812	0.00141853	TRUE
cg20945738	13	108922032	0.495598	0.00141874	TRUE
cg21821103	1	3563485	-0.381786	0.0014209	TRUE
cg04794887	4	1858231	0.443824	0.00142153	TRUE
cg26645069	12	6861493	0.486903	0.00142154	TRUE
cg12072262	10	129379353	-0.316643	0.00142155	TRUE
cg24880124	17	80250825	0.2445	0.00142305	TRUE
cg17826679	19	10736038	0.696647	0.00142609	TRUE
cg09559021	1	34630518	0.694192	0.00142698	TRUE
cg08881175	10	130832393	-0.270128	0.00142825	TRUE
cg14757331	7	74211372	-0.413467	0.00142853	TRUE
cg08557517	7	32996881	0.698265	0.00142955	TRUE
cg12296605	8	106331317	0.500946	0.00142996	TRUE
cg08115476	1	3504338	-0.387398	0.00143209	TRUE
cg03733196	12	52445075	-0.179953	0.00143269	TRUE
cg08722104	11	47448306	0.406334	0.00143274	TRUE
cg02167190	17	35872723	-0.404507	0.00143495	TRUE
cg19496976	17	80351387	-0.307587	0.00143653	TRUE
cg06911187	17	80988709	-0.277968	0.00144	TRUE
cg16007395	1	33231070	-0.504203	0.00144121	TRUE
cg15084921	5	14143207	-0.20215	0.00144121	TRUE
cg07608848	2	1647185	0.292337	0.00144124	TRUE
cg22014737	8	56685713	0.172905	0.0014417	TRUE
cg18879950	6	141473527	0.205181	0.00144352	TRUE
cg09349933	14	105105634	-0.503015	0.00144499	TRUE
cg07491375	4	71705274	-0.178883	0.00144533	TRUE
cg05655987	19	39341449	0.536243	0.00144761	TRUE
cg08071609	6	117086040	0.31962	0.00144907	TRUE
cg08643646	10	128487557	-0.320257	0.00144997	TRUE
cg20367329	17	17399941	0.463611	0.0014534	TRUE
cg14659008	8	102090315	-0.236755	0.00145454	TRUE
cg06058576	5	506472	-0.282486	0.00146119	TRUE
cg27238470	1	41950325	-0.536745	0.00146315	TRUE
cg04844534	11	13073904	-0.338608	0.00146405	TRUE
cg26196406	11	76018702	-0.267285	0.00146546	TRUE
cg04759376	10	77190437	-0.252662	0.00146586	TRUE
cg19954286	6	167536056	-0.331735	0.00146598	TRUE
cg02514686	10	86300587	0.744344	0.00146777	TRUE
cg11977605	4	1076247	0.549361	0.00146827	TRUE
cg03761952	18	28956808	-0.364623	0.00147178	TRUE
cg19255241	1	248058104	-0.497093	0.00147195	TRUE
cg22643313	17	45400944	0.218623	0.00147605	TRUE
cg22117637	2	223285495	0.411053	0.00147901	TRUE
cg06391451	6	160523655	-0.401758	0.00148171	TRUE
cg15983182	7	73474232	-0.248137	0.001483	TRUE
cg02847575	16	30382517	0.432507	0.00148409	TRUE
cg01060165	19	50321417	0.476946	0.00148616	TRUE
cg14909626	4	188078724	-0.244782	0.00148681	TRUE
cg04121561	21	44007550	-0.44685	0.00148821	TRUE
cg24954895	5	140800761	0.234386	0.00148909	TRUE
cg16490126	1	15853115	0.572259	0.00148957	TRUE
cg13492103	1	75596827	0.205148	0.00149007	TRUE
cg08476757	3	107940931	0.351164	0.00149047	TRUE
cg27369328	4	1638220	-0.511242	0.00149332	TRUE
cg08937573	15	96865294	0.256017	0.00149346	TRUE
cg05450995	12	122460105	-0.149532	0.00149356	TRUE
cg23719393	3	88202448	-0.753647	0.00149436	TRUE
cg22792503	17	72729129	-0.244835	0.00149481	TRUE
cg02213581	3	50388192	0.867795	0.00149579	TRUE
cg15014549	17	19437003	0.576305	0.00149759	TRUE
cg05536692	11	41328069	-0.585595	0.00149951	TRUE
cg06367453	6	31865669	0.355287	0.00150014	TRUE
cg21729388	15	52264060	0.458174	0.00150029	TRUE
cg02494117	9	130965474	0.403153	0.00150209	TRUE
cg02324249	8	24473569	-0.564023	0.00150415	TRUE
cg03144357	8	145741925	-0.659374	0.00150434	TRUE
cg00674365	19	57019069	-0.163201	0.00150795	TRUE
cg08112248	6	169002003	-0.51773	0.00151391	TRUE
cg01588250	8	54427263	-0.200428	0.00151463	TRUE
cg12391232	1	155247117	-0.128927	0.00151541	TRUE
cg17950169	1	226067900	-0.490622	0.001516	TRUE
cg03656688	7	133816132	-0.320544	0.00151799	TRUE
cg23097686	12	98910128	0.296242	0.00152104	TRUE
cg23071962	2	12856964	-0.16967	0.00152166	TRUE
cg02613685	15	49174654	-0.325628	0.00152318	TRUE
cg02155024	6	42858473	0.60653	0.00152374	TRUE
cg09547170	10	105726688	0.337683	0.00153038	TRUE
cg03095087	6	33274335	0.34645	0.00153092	TRUE
cg09823277	13	74708473	0.177401	0.00153132	TRUE
cg16599266	1	2518110	-0.176466	0.00153219	TRUE
cg01976076	16	19196646	-0.310174	0.00153387	TRUE
cg13780759	15	87204431	-0.307032	0.00153558	TRUE
cg15747838	11	64851951	-0.232156	0.00153825	TRUE
cg10361913	4	144106807	0.502916	0.00154075	TRUE
cg07538248	1	95699815	0.543929	0.00154178	TRUE
cg18323984	6	45386802	-1.01167	0.00154251	TRUE
cg08348461	2	135208138	-0.423035	0.00154272	TRUE
cg05223604	5	87979871	0.409429	0.00154416	TRUE
cg12282552	11	65321806	-0.348783	0.00154652	TRUE
cg05127440	1	226737766	0.220331	0.00154899	TRUE
cg26223987	6	157802912	0.363092	0.00155117	TRUE
cg13278126	3	133265143	-0.359896	0.00155172	TRUE
cg12648988	11	71935849	-0.107118	0.00155324	TRUE
cg25461865	6	131958550	-0.596361	0.00155335	TRUE
cg14510374	3	50365322	0.586198	0.00155467	TRUE
cg00045607	1	161039690	-0.297885	0.00155692	TRUE
cg12459491	1	154955793	0.578236	0.00155846	TRUE
cg24629972	8	43147439	-0.674423	0.00155904	TRUE
cg05719392	1	246045112	-0.435536	0.00155911	TRUE
cg18163441	1	229539298	-0.336728	0.00155979	TRUE
cg09130674	6	39195019	-0.215683	0.0015604	TRUE
cg09151613	2	218301065	0.31648	0.00156219	TRUE
cg07612497	3	48672985	-0.156594	0.00156292	TRUE
cg08179564	8	105365603	-0.365347	0.00156529	TRUE
cg12973930	19	57049695	0.442728	0.00156725	TRUE
cg00420879	22	42086546	-0.515466	0.00156839	TRUE
cg13473274	11	109460118	-0.264764	0.00156849	TRUE
cg23840812	1	242252992	-0.621621	0.00156889	TRUE
cg00677730	9	130672636	-0.490019	0.00156896	TRUE
cg14468202	20	34641469	-0.421113	0.00156931	TRUE
cg02537587	12	3982809	0.350038	0.0015704	TRUE
cg18793088	1	201798611	0.242047	0.0015727	TRUE
cg24921634	18	47721674	-0.226483	0.0015751	TRUE
cg05369347	13	112057814	-0.369351	0.00157557	TRUE
cg27060104	21	45744833	-0.456445	0.00157884	TRUE
cg00701398	12	105724818	0.203974	0.00157963	TRUE
cg25204764	1	24995933	-0.620291	0.00158211	TRUE
cg00566642	1	156825288	0.195446	0.0015829	TRUE
cg19491663	18	9102475	0.64929	0.00158507	TRUE
cg14667104	12	120578192	-0.335886	0.00158572	TRUE
cg19258682	12	109535996	0.339639	0.00158741	TRUE
cg04357789	6	14933411	-0.444999	0.00158755	TRUE
cg05736186	11	7633488	-0.224626	0.00158865	TRUE
cg26025580	1	159851467	-0.220315	0.00159106	TRUE
cg07312051	1	15656086	0.368351	0.00159249	TRUE
cg00612225	17	72270028	-0.487166	0.00159267	TRUE
cg01731783	14	74211788	-0.252275	0.00159601	TRUE
cg27592112	15	27670095	-0.316155	0.00159604	TRUE
cg05090966	7	157278058	-0.258639	0.00159693	TRUE
cg15983385	6	29589056	-0.272098	0.00159846	TRUE
cg20517697	14	74208225	0.511245	0.00159925	TRUE
cg23979027	1	39321994	-0.815652	0.00159956	TRUE
cg01163340	12	130933962	-0.379305	0.00160269	TRUE
cg14615537	9	107091808	-0.415144	0.00160601	TRUE
cg04787750	22	47023209	-0.356303	0.00160661	TRUE
cg00793181	12	52995634	-0.432478	0.00160876	TRUE
cg10675138	6	166075504	0.536766	0.00161152	TRUE
cg15475840	10	102995719	0.281051	0.00161223	TRUE
cg04486725	5	111702260	0.319009	0.00161236	TRUE
cg26613771	19	7691083	-0.438806	0.00161288	TRUE
cg23692500	14	101158159	-0.41542	0.00161372	TRUE
cg23253752	15	44068246	-0.306489	0.0016149	TRUE
cg04474326	20	57556688	0.623026	0.00161668	TRUE
cg00953282	9	139606849	-0.22015	0.00161899	TRUE
cg02962299	10	7829899	0.618293	0.00161916	TRUE
cg13810385	11	59668329	-0.515558	0.00162007	TRUE
cg25943372	18	34974300	0.302527	0.00162143	TRUE
cg00597713	6	42947103	0.442529	0.00162153	TRUE
cg09067021	12	123637556	-0.487721	0.00162184	TRUE
cg11776534	17	80271693	-0.33117	0.00162337	TRUE
cg12939527	4	2757706	-0.27972	0.00162401	TRUE
cg24114772	21	15457266	-0.696235	0.00162757	TRUE
cg24336447	19	56674759	-0.268954	0.00162824	TRUE
cg15362957	14	97684772	-0.295213	0.00162886	TRUE
cg20380368	15	70342278	-0.587918	0.00162928	TRUE
cg12755814	1	44461890	-0.463401	0.00163067	TRUE
cg13494826	9	132472473	-0.396138	0.00163106	TRUE
cg13565891	19	7676731	-0.602214	0.00163168	TRUE
cg15383386	20	2641139	-0.389298	0.00163314	TRUE
cg15451075	3	148966942	-0.635715	0.00163343	TRUE
cg10027639	11	23501632	-0.627595	0.00163644	TRUE
cg07605148	14	105559493	0.631748	0.00163804	TRUE
cg10259985	3	140401955	-0.34325	0.00163817	TRUE
cg01172961	14	65381090	0.444253	0.00164209	TRUE
cg02628923	8	144671473	-0.324258	0.00164211	TRUE
cg15107641	3	45188186	0.327386	0.00164312	TRUE
cg23471348	19	19611900	-0.435128	0.00164359	TRUE
cg17446216	1	32480239	0.487234	0.00164414	TRUE
cg05803810	16	27507356	-0.219411	0.00164491	TRUE
cg06487986	1	7843564	0.536085	0.00164548	TRUE
cg18485501	19	13263406	0.531919	0.00164693	TRUE
cg07493876	22	50780859	-0.263862	0.00164877	TRUE
cg01296395	2	36696193	-0.212336	0.00164977	TRUE
cg25573488	14	64108669	0.234971	0.00164988	TRUE
cg17715556	12	42326680	0.42193	0.00165177	TRUE
cg16079645	7	1039875	-0.427818	0.00165223	TRUE
cg05278256	22	26137980	-0.266141	0.00165399	TRUE
cg17444595	1	54665462	0.603581	0.00165418	TRUE
cg27457457	8	90556162	-0.449432	0.00165595	TRUE
cg24155384	7	156811034	0.56333	0.00165618	TRUE
cg12432709	18	52627333	-0.22346	0.00165869	TRUE
cg00451651	8	100252466	-0.936668	0.00165909	TRUE
cg06419562	16	24148747	-0.407377	0.00166166	TRUE
cg03964233	1	115396277	-0.464619	0.00166423	TRUE
cg25104512	3	46735454	-0.246907	0.00166463	TRUE
cg03507199	6	107811876	0.587384	0.00166539	TRUE
ch.8.1744815F	8	84710424	0.867318	0.00166688	TRUE
cg26185621	22	41832113	-0.252055	0.001669	TRUE
cg18118795	1	33117735	-0.377019	0.00167001	TRUE
cg16737409	20	57428366	-0.389436	0.00167007	TRUE
cg14011554	9	128657810	-0.846101	0.00167008	TRUE
cg17783815	17	9082744	-0.418364	0.00167305	TRUE
cg23080559	14	88790492	0.562937	0.00167511	TRUE
cg25903739	19	746301	-0.56626	0.00167534	TRUE
cg13301931	7	44526856	-0.255378	0.00167566	TRUE
cg23813257	16	3115286	0.451533	0.00167639	TRUE
cg05517218	16	58080289	-0.0928852	0.00167657	TRUE
cg13830794	3	75445610	-0.283123	0.00167725	TRUE
cg13113963	6	170863576	0.424754	0.00167819	TRUE
cg19668951	11	47430812	0.591298	0.00167863	TRUE
cg05358900	12	32553295	0.40383	0.00167883	TRUE
cg27511206	13	107314819	-0.663419	0.00168179	TRUE
cg23892390	4	8603012	-0.313657	0.00168382	TRUE
cg06359132	10	99160096	0.131109	0.00168409	TRUE
cg26228591	1	16054846	-0.24849	0.00168504	TRUE
cg05649229	6	31620952	0.524788	0.00168572	TRUE
cg17641443	17	71258045	-0.401061	0.00168585	TRUE
cg09220027	7	44181764	-0.58039	0.00168702	TRUE
cg10214171	16	27215034	0.635811	0.00168886	TRUE
cg12884406	1	103573989	0.37413	0.00169201	TRUE
cg18165852	3	126242973	-0.242698	0.00169283	TRUE
cg19301250	12	118198768	-0.320007	0.0016947	TRUE
cg07945013	1	247267325	0.192232	0.00169473	TRUE
cg06809458	5	150460512	-0.214886	0.00170165	TRUE
cg17443821	15	50839502	-0.458377	0.0017023	TRUE
cg08078137	12	19593453	0.342907	0.00170253	TRUE
cg08678000	8	89047821	-0.683177	0.00170622	TRUE
cg02628795	1	229543603	0.587555	0.00170816	TRUE
cg08736516	4	109541802	0.336552	0.00170852	TRUE
cg12665366	18	76192893	-0.471066	0.00170979	TRUE
cg17742874	19	12792761	0.650656	0.00171095	TRUE
cg19938199	15	63233164	0.507766	0.00171347	TRUE
cg19150916	11	1973716	-0.501552	0.00171573	TRUE
cg03855338	5	2702771	-0.47949	0.0017158	TRUE
cg21646520	7	139614808	-0.21055	0.00171636	TRUE
cg01190024	10	8078357	0.193365	0.00171683	TRUE
cg06345462	16	13263104	-0.327656	0.00171988	TRUE
cg14349956	15	74637483	-0.373977	0.00172247	TRUE
cg05868813	13	26594483	-0.359283	0.00172248	TRUE
cg00856375	2	162164676	0.384873	0.00172267	TRUE
cg13155292	14	91772914	-0.386177	0.00172293	TRUE
cg09959718	2	44509492	-0.261204	0.0017232	TRUE
cg14960238	17	30438610	0.241677	0.00172371	TRUE
cg00774391	6	140320102	0.145587	0.00172589	TRUE
cg13526488	17	78793807	-0.376741	0.00172625	TRUE
cg13703049	7	27213610	-0.219197	0.00172963	TRUE
cg22531685	7	158264663	-0.114089	0.00173076	TRUE
cg03353047	10	24331904	-0.654479	0.00173437	TRUE
cg01989133	5	130978176	-0.607484	0.00173764	TRUE
cg10359230	19	54024834	0.409283	0.00174046	TRUE
cg22937632	11	33563946	0.497752	0.00174117	TRUE
cg08948528	22	50175980	-0.335256	0.00174166	TRUE
cg04672450	1	860185	0.575144	0.0017435	TRUE
cg04765513	19	1577595	-0.655082	0.00174375	TRUE
cg21751704	8	1281808	-0.276588	0.00174715	TRUE
cg22727965	7	25898770	-0.362846	0.00174747	TRUE
cg04795575	13	112907267	-0.424557	0.00175203	TRUE
cg09356750	19	4691020	-0.406953	0.00175412	TRUE
cg24888187	17	79520248	0.47621	0.00175449	TRUE
cg09695735	17	58498977	0.0823402	0.00175473	TRUE
cg01674036	10	74058002	0.603374	0.00175638	TRUE
cg05942574	17	48637104	0.573602	0.00175681	TRUE
cg11448015	15	40374034	0.406843	0.00175729	TRUE
cg04958271	16	239231	-0.384989	0.00176044	TRUE
cg03549660	2	208994599	-0.291918	0.00176072	TRUE
cg21608116	9	33290203	0.473542	0.00176215	TRUE
cg04881751	10	134550980	-0.318907	0.00176424	TRUE
cg13531988	4	7968120	-0.470635	0.00176706	TRUE
cg19102858	2	237993901	0.234814	0.00176721	TRUE
cg15625117	11	4407026	-0.334075	0.00177166	TRUE
cg16573044	13	98992895	-0.317016	0.00177888	TRUE
cg00294419	3	23244681	0.467059	0.00178019	TRUE
cg06833102	2	162096311	-0.787529	0.00178038	TRUE
cg02221053	6	105391857	-0.271732	0.00178099	TRUE
cg26077228	17	80408536	0.602829	0.00178447	TRUE
cg26984626	7	88388587	0.346781	0.00178466	TRUE
cg14062916	7	135412356	-0.560347	0.00178582	TRUE
cg18515291	7	73134093	-0.140806	0.0017865	TRUE
cg10214757	16	22237075	-0.337512	0.00178883	TRUE
cg21351768	6	33421913	0.549541	0.0017955	TRUE
cg22331165	17	37244119	-0.335158	0.00179768	TRUE
cg08160350	4	996052	0.506005	0.00179921	TRUE
cg04245374	1	168150977	-0.835024	0.00179983	TRUE
cg19950073	5	80501145	-0.531136	0.00180112	TRUE
cg00506866	2	10263480	0.400638	0.00180545	TRUE
cg01698724	17	17047044	-0.482285	0.00180556	TRUE
cg02106828	1	236959224	0.336674	0.00180866	TRUE
cg06581201	6	168534038	0.551991	0.0018092	TRUE
cg13352515	2	209010095	-0.271952	0.00181054	TRUE
cg20610605	16	30845651	-0.736987	0.00181231	TRUE
cg06609427	1	156391173	0.409799	0.00181378	TRUE
cg06796939	17	42219197	0.436247	0.00181383	TRUE
cg02367144	2	237146137	-0.324759	0.00181633	TRUE
cg00216804	3	184478329	-0.425689	0.0018185	TRUE
cg15449297	1	187593849	-0.487325	0.00182248	TRUE
cg10507028	17	4981937	0.759586	0.0018226	TRUE
cg18642720	7	142493865	-0.310662	0.00182701	TRUE
cg02535507	11	110166799	0.473082	0.00182833	TRUE
cg21255641	7	100077221	0.445821	0.0018295	TRUE
cg15855184	11	45792964	0.546307	0.00183041	TRUE
cg08704884	19	59070524	0.562534	0.00183364	TRUE
cg02985539	7	78386131	0.257341	0.00183408	TRUE
cg20821899	2	196642630	-1.06441	0.00183439	TRUE
cg11448896	1	50889182	0.342896	0.00184148	TRUE
cg16851423	2	98350669	-0.555596	0.00184154	TRUE
cg06639701	22	50917589	-0.4883	0.00184218	TRUE
cg26545580	1	3056755	0.285278	0.00184225	TRUE
cg06727412	17	27895418	0.589512	0.00184271	TRUE
cg15336686	2	241658532	-0.487364	0.00184436	TRUE
cg04919784	4	2765896	0.692791	0.00184458	TRUE
cg00950809	1	47082851	0.559507	0.00184556	TRUE
cg26523264	19	8649844	-0.47084	0.00184628	TRUE
cg10650915	6	32098218	0.523007	0.00184634	TRUE
cg08807101	21	30365312	0.525048	0.00184688	TRUE
cg19534586	2	27592828	0.543998	0.00184735	TRUE
cg06331595	7	141211956	0.256008	0.00185035	TRUE
cg22920824	12	48499557	0.132419	0.00185085	TRUE
cg25637042	12	4476809	-0.294836	0.00185277	TRUE
cg21872204	11	44800540	-0.460417	0.00185492	TRUE
cg11238048	6	168720487	0.469221	0.00185679	TRUE
cg02039214	15	88521695	-0.229874	0.0018588	TRUE
cg08616234	15	86313973	-0.391874	0.00186043	TRUE
cg16754678	7	1443496	-0.294788	0.00186191	TRUE
cg24420395	8	29206910	0.466352	0.00186192	TRUE
cg08625920	15	72669047	0.41794	0.00186297	TRUE
cg12959048	11	73096162	-0.406027	0.00186335	TRUE
cg16858898	1	15479872	0.519113	0.0018651	TRUE
cg00521887	18	39535162	0.539371	0.00186925	TRUE
cg13157315	19	48774652	0.417269	0.0018714	TRUE
cg00392943	19	18391301	0.585189	0.0018745	TRUE
cg08472633	16	88907370	-0.496368	0.0018756	TRUE
cg02980650	10	7446012	-0.371044	0.00187633	TRUE
cg16597778	2	129335841	-0.764297	0.00187707	TRUE
cg06583549	19	46387962	-0.312302	0.00187816	TRUE
cg20814826	17	2206919	0.273825	0.00187838	TRUE
cg23603493	16	22173713	0.675127	0.0018812	TRUE
cg04009108	8	7406299	-0.315003	0.00188352	TRUE
cg00813993	1	26644493	0.171644	0.00188529	TRUE
cg04670553	15	80216491	0.463915	0.00188691	TRUE
cg17032990	2	102475470	-0.441584	0.00188997	TRUE
cg21485555	17	72244366	-0.313018	0.00189319	TRUE
cg24354624	19	40732728	0.306681	0.00189369	TRUE
cg01963056	8	144911482	-0.0808044	0.00189404	TRUE
cg13340272	11	76433173	0.515573	0.00189446	TRUE
cg08245849	7	48748266	0.357322	0.00189573	TRUE
cg13371627	1	199519142	-0.730962	0.00190107	TRUE
cg07455539	11	2349753	-0.46071	0.00190136	TRUE
cg11124426	2	131149108	-0.169909	0.00190551	TRUE
cg00508499	22	38054505	0.587422	0.00190569	TRUE
cg07810469	4	188140222	-0.551963	0.00190601	TRUE
cg15382367	12	48348879	-0.500075	0.0019075	TRUE
cg01452444	6	148663626	0.70411	0.0019087	TRUE
cg16527703	16	88482940	-0.458834	0.00190937	TRUE
cg18214796	14	39902973	0.388115	0.00190959	TRUE
cg05700789	16	3999569	0.289527	0.00191062	TRUE
cg22981296	17	17400632	0.490589	0.00191175	TRUE
cg03228945	9	130287882	-0.402379	0.00191297	TRUE
cg22891988	11	30607959	0.405001	0.00191544	TRUE
cg16176675	5	134786942	-0.263253	0.00191803	TRUE
cg09647033	6	31746941	-0.358103	0.00192208	TRUE
cg01400952	12	122460473	-0.193964	0.00192235	TRUE
cg23398091	18	23806189	0.661801	0.00192382	TRUE
cg05173758	13	27335096	0.395149	0.00192895	TRUE
cg00851028	1	234905772	-0.308266	0.00192925	TRUE
cg09553452	16	66412840	-0.357292	0.00193077	TRUE
cg14633052	9	137961985	0.408236	0.00193094	TRUE
cg01994290	14	65170049	0.230671	0.00193157	TRUE
cg19626872	17	8199089	0.68789	0.00193257	TRUE
cg14288235	9	135036556	0.415068	0.00193428	TRUE
cg17870553	6	144292355	-0.330703	0.00193744	TRUE
cg20844545	12	132312875	-0.16424	0.00193794	TRUE
cg21263567	1	204332605	0.458768	0.00194306	TRUE
cg09237070	2	75873857	0.477198	0.00194489	TRUE
cg02278073	17	34068571	0.363443	0.00194588	TRUE
cg26241658	11	67790185	-0.437666	0.00194656	TRUE
cg22977139	14	101531867	-0.370337	0.0019474	TRUE
cg06350345	2	27239739	-0.416492	0.00194917	TRUE
cg08237707	3	48697456	-0.422035	0.00195079	TRUE
cg15837212	1	63795970	0.649084	0.00195328	TRUE
cg05554151	16	56700796	-0.486152	0.00195427	TRUE
cg22855237	1	33933458	-0.267201	0.00195678	TRUE
cg01411759	19	54177144	-0.255165	0.00195707	TRUE
cg02277383	19	8429166	0.343605	0.00195746	TRUE
cg02109507	17	15554603	0.548209	0.00195779	TRUE
cg20036207	19	10397031	-0.245616	0.00195858	TRUE
cg17211223	3	52156741	-0.241714	0.00195953	TRUE
cg15121053	7	138818439	0.148339	0.00196235	TRUE
cg05350266	1	32687823	0.625889	0.00196372	TRUE
cg11177526	1	158900384	-0.550965	0.00196397	TRUE
cg14103215	5	3513462	-0.491656	0.00196573	TRUE
cg19389446	11	73490704	0.284533	0.00196661	TRUE
cg22182975	6	167571172	-0.254087	0.00196733	TRUE
cg10409449	15	86283707	-0.258513	0.00196733	TRUE
cg25673241	17	78694856	-0.486998	0.00196971	TRUE
cg06323332	16	4714229	-0.354748	0.00196973	TRUE
cg20867603	7	158828235	-0.430876	0.00196976	TRUE
cg07760204	4	147576547	0.404857	0.00197071	TRUE
cg00804485	7	5569135	0.543268	0.00197107	TRUE
cg05645505	3	184290389	0.189718	0.00197383	TRUE
cg14404763	8	22021609	-0.405548	0.00197414	TRUE
cg00592244	3	66392474	-0.338662	0.00197502	TRUE
cg06832183	1	25228797	-0.358392	0.00197505	TRUE
cg12876009	22	37915443	0.476186	0.00197518	TRUE
cg14125530	12	70329240	-0.461668	0.00197554	TRUE
cg25979157	19	53902687	-0.331867	0.00197648	TRUE
cg22354583	1	33358590	0.456045	0.00198005	TRUE
cg15040307	19	19030196	0.611593	0.00198294	TRUE
cg21687365	1	149899688	-0.191251	0.0019831	TRUE
cg04052038	21	31588123	-0.287551	0.00198358	TRUE
cg13063658	1	22214106	-0.39654	0.00198389	TRUE
cg15167959	13	28502559	0.546769	0.00198395	TRUE
cg12310189	15	25469866	-0.360661	0.00198775	TRUE
cg19941638	22	38467490	-0.36222	0.00198791	TRUE
cg17134890	11	122753390	0.44034	0.00198909	TRUE
cg04050578	11	77899781	0.467772	0.00198965	TRUE
cg03874601	2	174505619	-0.613816	0.00199013	TRUE
cg17256679	17	32647709	-0.334438	0.00199172	TRUE
cg08356805	16	88979098	-0.35983	0.00199182	TRUE
cg18326562	17	67413885	-0.491382	0.00199313	TRUE
cg18408783	20	3218331	-0.240031	0.00199356	TRUE
cg03719026	12	6619479	-0.423536	0.00199573	TRUE
cg16093876	9	97021966	0.656063	0.00199602	TRUE
cg22083053	4	13541444	0.465416	0.00199609	TRUE
cg02077237	6	94047552	0.345939	0.00199707	TRUE
cg25008795	1	2992414	-0.305689	0.00200025	TRUE
cg15380473	2	11864427	-0.268797	0.00200129	TRUE
cg22338567	7	107642444	0.114668	0.00200508	TRUE
cg18810947	19	12831659	0.538316	0.00200534	TRUE
cg19374752	12	52404151	0.394574	0.00200585	TRUE
cg07921765	1	228888087	-0.170079	0.0020062	TRUE
cg24951137	20	20036936	-0.241416	0.00200687	TRUE
cg17588455	6	33048485	0.465602	0.00200717	TRUE
cg21197266	5	72511827	0.468148	0.00200903	TRUE
cg15472574	1	43148457	0.203457	0.00201119	TRUE
cg11201177	11	2961805	-0.405178	0.00201168	TRUE
cg17508500	6	72945331	0.46202	0.0020122	TRUE
cg06669598	6	127622363	-0.753023	0.00201445	TRUE
cg11024522	11	1074749	-0.391291	0.0020182	TRUE
cg05581878	3	159886981	0.404387	0.00201975	TRUE
cg24341800	11	107992076	0.523892	0.00202174	TRUE
cg07558833	16	354911	-0.381266	0.00202214	TRUE
cg15765398	21	46409994	-0.287763	0.00202402	TRUE
cg16460359	15	72612629	0.277373	0.00202596	TRUE
cg27448950	15	25430671	-0.465909	0.00203358	TRUE
cg17707660	15	65134046	-0.232245	0.00203448	TRUE
cg27498669	20	32262017	0.679355	0.00203469	TRUE
cg11124677	14	24898292	-0.41254	0.00203734	TRUE
cg05764403	17	26989294	-0.111477	0.00204078	TRUE
cg04285141	16	57872427	0.354768	0.00204089	TRUE
cg14565783	22	43484995	0.528296	0.00204266	TRUE
cg14149701	11	624995	-0.237131	0.00204275	TRUE
cg11004752	17	41912979	-0.337676	0.0020466	TRUE
cg20297199	14	54422775	0.248806	0.0020475	TRUE
cg21220927	14	77787328	0.47265	0.00204822	TRUE
cg22786657	10	11381854	-0.413854	0.00204857	TRUE
cg02958180	17	80193771	-0.429067	0.00205014	TRUE
cg05737153	4	5841630	0.279324	0.00205058	TRUE
cg26725076	12	132569963	0.633702	0.00205233	TRUE
cg06508085	11	45950696	-0.219754	0.00205406	TRUE
cg09786321	2	3654242	-0.360518	0.00205411	TRUE
cg16360659	6	28484320	-0.483258	0.00205769	TRUE
cg11182199	6	150161689	0.266518	0.00206278	TRUE
cg13724220	2	3383413	-0.1768	0.00206435	TRUE
cg10527285	14	100773152	-0.187414	0.00206479	TRUE
cg22571654	3	150805388	0.327908	0.00206745	TRUE
cg21953346	7	122526940	-0.151885	0.00206839	TRUE
cg12411846	5	176449687	0.612158	0.00206913	TRUE
cg17346176	6	119239700	-0.297863	0.00206919	TRUE
cg21275920	7	143656153	-0.277827	0.00207013	TRUE
cg20007465	7	1068125	-0.33394	0.00207174	TRUE
cg07035659	4	4859975	-0.33945	0.00207273	TRUE
cg24198977	3	120461209	0.32281	0.00207284	TRUE
cg25934680	17	31203833	0.628742	0.00207302	TRUE
cg24355006	19	1969744	-0.441358	0.00207375	TRUE
cg21030400	19	2052564	-0.439972	0.00207456	TRUE
cg20738807	3	127174705	0.708297	0.00207513	TRUE
cg09242288	4	34312045	-0.845793	0.0020784	TRUE
cg00385883	3	8808259	-0.45274	0.00207944	TRUE
cg03976877	7	158937610	-0.273207	0.00208025	TRUE
cg01112899	7	44278309	-0.189377	0.00208259	TRUE
cg23316360	13	78492916	0.511984	0.00208412	TRUE
cg23431508	5	10250999	0.525662	0.00208456	TRUE
cg11351746	19	34175242	0.416913	0.00208515	TRUE
cg14021133	7	20834283	-0.646237	0.00208584	TRUE
cg00581154	1	3123695	-0.190412	0.00208637	TRUE
cg02206852	17	27030540	-0.356311	0.00208875	TRUE
cg21592690	4	88528331	-0.574083	0.0020892	TRUE
cg03066986	6	42752685	0.45621	0.0020932	TRUE
cg02036430	5	80992249	-0.29499	0.0020934	TRUE
cg25727008	7	62577907	-0.623625	0.00209685	TRUE
cg01225541	5	122110639	0.240943	0.00209889	TRUE
cg10100256	8	143780576	-0.360231	0.00210122	TRUE
cg00769988	7	100935712	-0.14527	0.00210577	TRUE
cg22664064	2	152146702	0.426782	0.00210583	TRUE
cg12807537	10	80827367	-0.317463	0.00210724	TRUE
cg26296470	3	28084092	-0.927718	0.00210977	TRUE
cg26074349	12	50426727	0.508992	0.00211081	TRUE
cg16350728	16	83974894	-0.349085	0.00211375	TRUE
cg18448565	13	51825918	-0.48869	0.00211434	TRUE
cg09282744	5	177580924	0.353698	0.00211562	TRUE
cg15438506	2	97655388	-0.238177	0.00211712	TRUE
cg10758530	2	74685585	0.381891	0.00211938	TRUE
cg21203438	14	50778592	0.693507	0.00212159	TRUE
cg13787987	10	50970591	0.547282	0.00212302	TRUE
cg19950823	10	17686414	0.749669	0.00212371	TRUE
cg25757829	2	232573226	0.580956	0.00212613	TRUE
cg19008320	12	133178856	-0.284789	0.00212725	TRUE
cg25666919	7	102074615	0.375973	0.00213434	TRUE
cg02232284	6	168120876	-0.485682	0.00213582	TRUE
cg07868909	6	137114217	0.636017	0.00213766	TRUE
cg08913719	2	224904681	0.324779	0.00214008	TRUE
cg02674305	20	34359915	-0.188151	0.00214168	TRUE
cg04452959	8	120651190	0.29181	0.00214374	TRUE
cg13657981	7	134558080	0.448693	0.00214377	TRUE
cg14182431	6	31509578	0.403353	0.00214428	TRUE
cg05556477	5	131705319	0.47843	0.00214562	TRUE
cg12554819	2	100106981	0.580758	0.00214635	TRUE
cg02890926	1	45140355	0.704692	0.00214745	TRUE
cg08017156	16	21611107	0.565709	0.00215086	TRUE
cg12253634	17	72245470	-0.474184	0.00215139	TRUE
cg16786516	6	604617	-0.484628	0.00215255	TRUE
cg07722657	1	221060360	-0.383473	0.00215309	TRUE
cg22550869	13	113464041	-0.264907	0.00215487	TRUE
cg22325606	4	125100156	-0.452092	0.00215489	TRUE
cg10606216	3	196015218	0.227484	0.00215514	TRUE
cg25050447	17	78165522	-0.279131	0.0021561	TRUE
cg11759644	18	29673246	0.610676	0.00215627	TRUE
cg26808293	16	3072207	0.692806	0.00215784	TRUE
cg19529645	17	79196743	0.391146	0.00215787	TRUE
cg24171047	17	64765921	-0.415603	0.00216215	TRUE
cg09735711	16	898419	-0.617434	0.00216396	TRUE
cg06298680	10	120967622	0.614193	0.00216607	TRUE
cg16422931	4	145062810	-0.335862	0.00216622	TRUE
cg02613624	11	2154386	-0.167882	0.0021675	TRUE
cg21489303	19	57989182	0.46228	0.00216802	TRUE
cg18640536	5	126211060	-0.378149	0.00216889	TRUE
cg03642425	3	122746419	-0.20083	0.00217052	TRUE
cg18012213	3	66904451	-0.628675	0.00217098	TRUE
cg22393765	4	40319286	0.365495	0.00217138	TRUE
cg23788917	6	8435910	0.516818	0.00217138	TRUE
cg24224658	19	4182779	0.232035	0.0021728	TRUE
cg20185525	17	41278712	-0.186985	0.00217318	TRUE
cg16732787	1	228785992	-0.465454	0.00217403	TRUE
cg27466104	17	75117335	-0.604638	0.00217478	TRUE
cg05067717	6	32051067	0.43984	0.00217794	TRUE
cg06885189	5	145236203	0.30144	0.00217796	TRUE
cg01069043	10	134842902	-0.272718	0.00218114	TRUE
cg00460457	22	41631801	-0.347119	0.00218327	TRUE
cg07967308	19	11688246	-0.255125	0.0021847	TRUE
cg16632891	1	54872978	0.256686	0.00218473	TRUE
cg01109219	2	33660754	-0.539844	0.00218487	TRUE
cg06093379	17	44896080	0.531204	0.00218875	TRUE
cg06528737	10	11574303	-0.452276	0.00219002	TRUE
cg21486233	12	29375141	-0.390189	0.00219024	TRUE
cg19375627	6	44116510	-0.394481	0.00219152	TRUE
cg03749777	12	106533046	0.483479	0.00219159	TRUE
cg07266032	22	43054512	-0.420835	0.00219358	TRUE
cg08267489	6	166400656	0.323894	0.00219454	TRUE
cg10608256	5	176046281	-0.260541	0.00219721	TRUE
cg23295071	12	34507257	-0.251654	0.00219798	TRUE
cg14647190	11	67326023	0.23235	0.00219889	TRUE
cg18108507	3	51975897	0.585282	0.00220051	TRUE
cg26485376	12	10516240	-0.391043	0.00220147	TRUE
cg23935642	11	1084833	-0.579605	0.00220205	TRUE
cg06539411	11	86751231	-0.221077	0.00220248	TRUE
cg14747132	12	74561645	0.923732	0.0022035	TRUE
cg07716131	16	88937225	0.395816	0.0022041	TRUE
cg06906869	13	52734154	-0.355873	0.00220728	TRUE
cg05340495	14	52327368	0.520229	0.00220864	TRUE
cg08059112	19	2294887	0.40309	0.00220889	TRUE
cg09143641	6	134311228	-0.309969	0.00220919	TRUE
cg19486048	8	141521216	0.596304	0.00221182	TRUE
cg07149267	8	22460373	-0.402084	0.00221215	TRUE
cg19218102	17	80559059	-0.456931	0.00221324	TRUE
cg03217966	6	31865728	0.53625	0.00221411	TRUE
cg00211086	16	86751671	-0.418966	0.00221428	TRUE
cg02951514	8	134115347	0.327921	0.0022154	TRUE
cg23180625	12	105383497	-0.330481	0.00221585	TRUE
cg06338958	16	1489061	-0.405606	0.00221699	TRUE
cg26002474	20	55669412	-0.287161	0.00221919	TRUE
cg12084688	12	56391077	0.472344	0.00222019	TRUE
cg08884669	15	68935249	-0.272931	0.00222197	TRUE
cg18603446	15	67429225	-0.398354	0.00222313	TRUE
cg10512498	4	176986333	-0.654972	0.00222396	TRUE
cg19046793	10	1669217	-0.495522	0.00222715	TRUE
cg15308664	3	27763797	0.7451	0.00223014	TRUE
cg05223061	2	233768377	-0.547153	0.00223204	TRUE
cg01087594	20	3762116	0.568605	0.0022326	TRUE
cg05952572	11	72295425	-0.420343	0.00223279	TRUE
cg01282204	11	59612937	-0.427852	0.00223405	TRUE
cg09874605	15	68123157	-0.424592	0.00223526	TRUE
cg16416152	16	67193901	0.288231	0.00223758	TRUE
cg22551546	5	76916591	-0.345066	0.00223857	TRUE
cg04270736	2	32390924	0.429624	0.00223869	TRUE
cg07211894	2	98261992	0.436945	0.00223978	TRUE
cg17798749	15	90233986	-0.328305	0.00224012	TRUE
cg17631357	15	79298234	-0.421144	0.00224036	TRUE
cg26964901	5	76630355	-0.438746	0.00224087	TRUE
cg13023681	2	10444156	0.588187	0.0022447	TRUE
cg21156912	17	80847546	-0.414274	0.00224473	TRUE
cg05089300	7	1531166	-0.608399	0.0022459	TRUE
cg24635178	1	6685087	0.512063	0.00225457	TRUE
cg15647311	19	12897519	0.338386	0.00225493	TRUE
cg09339907	17	48448140	-0.337594	0.00225591	TRUE
cg22093121	17	67057211	0.575985	0.00225824	TRUE
cg12158692	7	1336077	-0.213991	0.00225857	TRUE
cg06757633	7	1354951	-0.226926	0.00225961	TRUE
cg22152796	12	57869941	0.553897	0.0022619	TRUE
cg04916091	19	17958647	0.562567	0.00226256	TRUE
cg25042671	14	94849061	-0.46565	0.00226268	TRUE
cg21566550	2	203240691	0.348005	0.00226395	TRUE
cg26087735	14	104000447	-0.487567	0.00226407	TRUE
cg07379508	2	171630114	-0.789388	0.00226419	TRUE
cg22568860	15	39892952	-0.430537	0.00226701	TRUE
cg07857243	16	77822441	0.623875	0.00226817	TRUE
cg06187921	16	86597575	0.378176	0.00226917	TRUE
cg00101932	22	45097955	-0.157948	0.00226992	TRUE
cg11455444	2	121223947	0.285196	0.00227087	TRUE
cg23980005	7	121040311	-0.881683	0.00227108	TRUE
cg13015350	11	493208	-0.367891	0.00227189	TRUE
cg07105440	3	50648946	0.474477	0.00227284	TRUE
cg11276438	1	11866529	0.547483	0.0022801	TRUE
cg03524868	16	2239275	-0.426906	0.00228049	TRUE
cg07420961	1	6052177	0.689395	0.00229057	TRUE
cg00216913	16	86012840	-0.345422	0.00229457	TRUE
cg25660358	13	50510704	0.176189	0.00229488	TRUE
cg19925373	4	2059244	-0.294151	0.00229497	TRUE
cg07094631	17	4921016	-0.260038	0.00229516	TRUE
cg22191973	18	55292558	-0.362683	0.00229583	TRUE
cg19816327	12	54610914	0.631849	0.00229608	TRUE
cg00293996	21	37915391	-0.238621	0.0022983	TRUE
cg22531801	1	235806070	-0.179084	0.00229973	TRUE
cg22443975	17	74387581	-0.555288	0.0023022	TRUE
cg15203777	1	159140702	0.327698	0.00230345	TRUE
cg07041470	10	46993210	0.630404	0.0023076	TRUE
cg04262392	16	2136746	0.164852	0.00231078	TRUE
cg20618441	19	53039444	0.45306	0.00231389	TRUE
cg14462369	6	168771343	-0.197389	0.0023147	TRUE
cg19920479	19	47978509	-0.230328	0.00232218	TRUE
cg06914133	14	55067550	-0.421932	0.00232375	TRUE
cg03783663	13	70682628	0.5722	0.00232389	TRUE
cg08478189	2	208030666	0.315729	0.00232604	TRUE
cg16887862	1	1243669	0.601275	0.00232644	TRUE
cg04873053	1	53935918	0.265302	0.00232816	TRUE
cg00160262	1	158533225	-0.609434	0.00232868	TRUE
cg07177011	1	1849305	-0.458594	0.00232887	TRUE
cg12510201	10	117817889	-0.342971	0.00232987	TRUE
cg07298177	16	85577847	-0.348775	0.00233047	TRUE
cg16765600	18	10589169	-0.439933	0.00233236	TRUE
cg24053343	6	34922135	-0.712375	0.00233297	TRUE
cg00617568	17	47208775	-0.47806	0.00234095	TRUE
cg24757778	10	60616392	0.462771	0.00234491	TRUE
cg00646546	1	2853362	-0.211444	0.00234621	TRUE
cg23687724	21	45759439	0.256981	0.00234711	TRUE
cg04081402	22	31003587	-0.382003	0.00234998	TRUE
cg16899036	19	19052705	-0.332343	0.00235098	TRUE
cg07749454	19	56028883	-0.347775	0.00235146	TRUE
cg17033047	1	111214851	0.272329	0.00235194	TRUE
cg18346784	1	10754162	-0.138266	0.00235356	TRUE
cg12289964	4	165675069	-0.654481	0.00235424	TRUE
cg24312843	13	46433248	-0.416791	0.0023553	TRUE
cg12195273	17	20060038	0.475101	0.00235714	TRUE
cg07933199	3	192635636	0.696446	0.00235764	TRUE
cg04706087	1	15126781	-0.429204	0.00235844	TRUE
cg18311537	7	27209195	0.480753	0.00235952	TRUE
cg26073060	1	32686736	-0.440787	0.00236216	TRUE
cg20155447	11	68199656	-0.360528	0.00236306	TRUE
cg12048536	14	76044591	0.637554	0.00236401	TRUE
cg06943467	9	135360863	0.329786	0.00237514	TRUE
cg22590761	15	74218921	0.522177	0.00237673	TRUE
cg24523978	13	112064147	-0.195766	0.00237856	TRUE
cg04035828	16	12405425	-0.232351	0.00237974	TRUE
cg13397282	9	124525423	-0.426642	0.00238335	TRUE
cg07108512	10	134583187	0.235366	0.00238479	TRUE
cg14877352	11	45921388	0.761286	0.00238733	TRUE
cg07507218	6	32085535	-0.449095	0.00238773	TRUE
cg09266551	12	52216298	-0.531574	0.00238984	TRUE
cg04064010	4	97141368	-0.566537	0.00239032	TRUE
cg02042712	16	57702239	-0.356459	0.00239124	TRUE
cg06895436	8	82434543	-0.676345	0.00239143	TRUE
cg06633739	10	71570947	-0.393599	0.00239265	TRUE
cg04880052	2	219191631	-0.300859	0.00239297	TRUE
cg06061360	3	134319898	0.39463	0.00239593	TRUE
cg01124529	16	87743286	-0.532606	0.00239597	TRUE
cg05068686	11	70419186	-0.443652	0.00239635	TRUE
cg11665613	1	12268883	-0.436107	0.0023985	TRUE
cg00292513	12	248296	0.365055	0.00240046	TRUE
cg16492735	7	94286208	0.221629	0.00240156	TRUE
cg09331011	18	11689284	0.489922	0.00240264	TRUE
cg13826154	19	45754942	0.583426	0.00240346	TRUE
cg07401378	13	37248675	0.450069	0.0024091	TRUE
cg02014797	17	59489343	0.651573	0.00240934	TRUE
cg23190203	10	102791082	0.565513	0.00241029	TRUE
cg16615388	8	19401411	-0.379488	0.00241401	TRUE
cg13282547	6	134295917	-0.576424	0.00241417	TRUE
cg24523259	6	32903598	-0.483843	0.00241467	TRUE
cg00426626	9	132816402	0.47094	0.00241481	TRUE
cg04690395	2	19558507	0.488991	0.00241584	TRUE
cg07465431	13	113783975	-0.291848	0.00241589	TRUE
cg16509569	12	54891634	-0.388735	0.00241702	TRUE
cg09976989	12	29534158	0.278499	0.00241742	TRUE
cg22410544	20	47242218	-0.295707	0.00241788	TRUE
cg20928981	2	85822780	0.550988	0.00241794	TRUE
cg01626895	12	116425790	-0.833515	0.00241869	TRUE
cg24123724	3	99513656	-0.337952	0.00241948	TRUE
cg14497879	3	124654885	-0.457899	0.00242189	TRUE
cg17936051	17	71783345	-0.337816	0.00242487	TRUE
cg01979605	12	94534257	-0.487368	0.00242515	TRUE
cg01176915	18	28956234	-0.61278	0.00242922	TRUE
cg01556611	17	5372317	0.502013	0.00243208	TRUE
cg15016233	12	22196840	-0.492471	0.0024333	TRUE
cg24060136	17	18162181	0.546949	0.00243541	TRUE
cg02631684	1	209406266	-0.375771	0.0024365	TRUE
cg00767977	8	142231634	-0.413085	0.00244006	TRUE
cg18931685	19	45505298	0.529272	0.00244236	TRUE
cg10090844	12	132167226	0.331227	0.00244288	TRUE
cg23963591	1	6615418	0.399777	0.00244472	TRUE
cg26900105	10	1610499	-0.243498	0.00244524	TRUE
cg07503294	16	87985724	0.523278	0.00244647	TRUE
cg19494574	6	169726943	-0.455566	0.00244982	TRUE
cg24036292	11	70416269	-0.503019	0.00244998	TRUE
cg02564259	16	67978429	0.150654	0.00245065	TRUE
cg23371208	11	57408514	-0.241141	0.00245233	TRUE
cg20333014	11	67442126	0.334672	0.0024525	TRUE
cg19929617	6	80656586	0.621373	0.00245397	TRUE
cg17449026	1	75100556	-0.523479	0.00245477	TRUE
cg24242593	15	75497181	0.709445	0.00245561	TRUE
cg23857197	1	224033831	-0.138952	0.0024563	TRUE
cg01710146	12	117348848	-0.170487	0.00245679	TRUE
cg11813198	12	57572413	-0.500633	0.0024568	TRUE
cg08479571	7	98559146	-0.261587	0.00245876	TRUE
cg16438358	5	145826879	0.317269	0.00246308	TRUE
cg10983056	13	113344077	0.280348	0.00246341	TRUE
cg03816593	20	30311703	0.592533	0.00246473	TRUE
cg21264443	1	115828878	-0.630907	0.00246733	TRUE
cg22786115	11	65431005	0.298811	0.00246921	TRUE
cg00934661	16	10775706	-0.332709	0.00247219	TRUE
cg02362336	8	2538355	-0.546252	0.00247375	TRUE
cg20254251	8	144557206	0.62836	0.00247403	TRUE
cg18122696	11	1855389	-0.202728	0.00247428	TRUE
cg23015897	19	48103819	-0.360864	0.00247953	TRUE
cg06435786	2	99135014	-0.352395	0.00248219	TRUE
cg22155281	4	118007206	-0.345511	0.00248252	TRUE
cg27588119	17	58042227	0.356861	0.00248292	TRUE
cg08713626	4	1334814	-0.513578	0.00248438	TRUE
cg00307214	14	69726319	0.493949	0.00248531	TRUE
cg13747174	19	57748857	-0.182693	0.00248682	TRUE
cg00865962	1	110303483	-0.368915	0.00248726	TRUE
cg23124755	9	33447476	0.619253	0.00248824	TRUE
cg05369676	15	25337655	-0.417585	0.00248884	TRUE
cg18953887	22	47606810	-0.290572	0.00249031	TRUE
cg22582364	20	3185115	0.509198	0.00249047	TRUE
cg27515076	22	26825528	0.103092	0.00249187	TRUE
cg21844038	16	4665248	0.620596	0.002492	TRUE
cg16327326	16	1662895	0.521195	0.00249278	TRUE
cg02000606	7	87103624	0.542845	0.00249316	TRUE
cg10599693	2	24300242	-0.42422	0.00249336	TRUE
cg17355400	12	46844645	-0.300118	0.00249476	TRUE
cg24349631	22	46449752	0.263305	0.0024995	TRUE
cg02157872	16	19180934	0.344077	0.00250244	TRUE
cg02922734	13	111281129	-0.239279	0.002506	TRUE
cg10450175	16	88689712	-0.688377	0.00250679	TRUE
cg17385448	1	15911702	0.368621	0.00250693	TRUE
cg00046913	16	1877150	-0.217385	0.00250792	TRUE
cg21013431	18	3495888	-0.407546	0.00250806	TRUE
cg06206827	6	30709045	-0.373658	0.00250826	TRUE
cg05230176	6	52694054	-0.288269	0.00251121	TRUE
ch.9.97139671F	9	98099850	0.451207	0.00251134	TRUE
cg17294081	20	3452173	0.301144	0.00251222	TRUE
cg23684198	1	222415751	-0.228914	0.00251463	TRUE
cg03934865	2	198174659	0.50636	0.00251474	TRUE
cg10517018	5	1794716	-0.246755	0.00251593	TRUE
cg03524794	17	7750618	-0.259474	0.00251757	TRUE
cg25104254	2	202757273	-0.191536	0.00251766	TRUE
cg07169625	8	47120700	-0.254071	0.00252018	TRUE
cg10538797	2	105480546	0.276216	0.00252131	TRUE
cg21173150	12	53321588	-0.427224	0.00252504	TRUE
cg20710898	10	96996833	-0.23209	0.00252734	TRUE
cg21550585	17	74223131	-0.439103	0.00252803	TRUE
cg11175192	2	219724918	0.37079	0.00253095	TRUE
cg04498580	4	140478204	0.45325	0.00253099	TRUE
cg21598517	19	41870026	0.602199	0.00253149	TRUE
cg13375629	7	3375859	-0.336865	0.00253267	TRUE
cg17112404	7	1574129	-0.501255	0.00253331	TRUE
cg09976282	15	31357238	-0.333908	0.00253397	TRUE
cg12280407	13	77460322	0.650156	0.0025348	TRUE
cg14113035	2	240868431	-0.426271	0.00253868	TRUE
cg04951104	17	41739195	0.522855	0.00253878	TRUE
cg12947757	6	33146725	-0.346449	0.00253991	TRUE
cg13503413	10	60937257	0.530609	0.00254221	TRUE
cg00667000	1	28052784	-0.221938	0.00254232	TRUE
cg20992319	2	225813194	-0.797157	0.00254354	TRUE
cg22974234	8	1238522	-0.32095	0.00254633	TRUE
cg16012478	7	98609764	-0.418076	0.00254698	TRUE
cg13856872	1	1965063	-0.442471	0.0025494	TRUE
cg02765535	12	96149803	-0.377763	0.00255028	TRUE
cg12255554	20	55982978	-0.42595	0.002553	TRUE
cg11362758	13	108447509	-0.616586	0.00255325	TRUE
cg04736140	1	168105317	0.490422	0.00255355	TRUE
cg07517216	19	10541207	0.303977	0.00255423	TRUE
cg21527556	19	1984998	-0.457202	0.00255439	TRUE
cg09640571	16	88388040	-0.156796	0.00255915	TRUE
cg00399951	7	8476098	-0.220517	0.00255946	TRUE
cg09242008	3	108839099	-0.382153	0.00256016	TRUE
cg00497967	16	77822438	0.610612	0.0025604	TRUE
cg14448195	7	79086223	-0.532906	0.00256123	TRUE
cg24451411	1	43612397	-0.169801	0.00256149	TRUE
cg26692724	14	23426158	0.63444	0.00256359	TRUE
cg17199325	14	23821229	0.302135	0.00256613	TRUE
cg04444086	16	1122659	0.447262	0.00256673	TRUE
cg02554810	11	64795040	0.538337	0.00256788	TRUE
cg03860252	4	1799705	0.22508	0.00256934	TRUE
cg26460530	22	39919067	0.492132	0.00256954	TRUE
cg18383345	5	177952059	-0.263648	0.00256993	TRUE
cg24903589	19	5209018	-0.189279	0.00257005	TRUE
cg00982433	11	129939958	0.598644	0.00257115	TRUE
cg02559410	16	14169732	-0.503753	0.00257147	TRUE
cg05514971	9	130329588	0.471598	0.00257493	TRUE
cg25389065	2	75938167	0.368559	0.0025768	TRUE
cg06127577	17	67323284	0.495522	0.00257826	TRUE
cg16560811	20	60540747	0.599081	0.00258003	TRUE
cg05628496	17	17991167	0.456394	0.00258227	TRUE
cg18852515	6	169106778	-0.848528	0.00258439	TRUE
cg26151761	1	203025885	-0.295212	0.0025848	TRUE
cg26537280	1	95699037	0.398308	0.00258711	TRUE
cg05365385	17	7999745	-0.279075	0.00258973	TRUE
cg07896448	16	17254551	-0.290812	0.00259	TRUE
cg13074965	11	66395305	-0.5357	0.0025911	TRUE
cg07162905	6	28887928	-0.13498	0.00259382	TRUE
cg23323867	9	127631275	0.602856	0.00259447	TRUE
cg26991761	11	67071064	0.424646	0.00259593	TRUE
cg23160336	15	72523574	0.267078	0.00259836	TRUE
cg00543944	4	123524574	-0.333842	0.00259892	TRUE
cg20779917	7	121946959	0.375278	0.00260389	TRUE
cg27660388	10	126714382	-0.478686	0.00260596	TRUE
cg06033268	1	174125205	-0.594088	0.0026065	TRUE
cg22743483	12	130936671	-0.330159	0.00260687	TRUE
cg25372278	11	15095978	0.52621	0.00260853	TRUE
cg26275470	2	168150968	0.438404	0.00261258	TRUE
cg16630572	16	57653917	-0.577676	0.00261353	TRUE
cg15146720	7	151722621	0.671911	0.00261626	TRUE
cg26646896	5	158686746	-0.699799	0.00261759	TRUE
cg05966431	1	7023864	-0.301937	0.00262011	TRUE
cg07297410	16	3006344	-0.316685	0.00262531	TRUE
cg16790291	4	122685675	0.346785	0.00262651	TRUE
cg19013522	7	2686152	-0.40435	0.00262822	TRUE
cg26692873	6	25417079	-0.253255	0.00263172	TRUE
cg20685898	2	149792936	-0.314387	0.00263176	TRUE
cg06019170	6	151646957	0.429175	0.0026318	TRUE
cg19071367	11	66036015	0.645066	0.00263224	TRUE
cg01433978	19	4839175	-0.251722	0.00263257	TRUE
cg19817118	3	31494178	-0.464931	0.00263409	TRUE
cg03741275	7	151829585	-0.305466	0.00263422	TRUE
cg08126542	6	37504118	0.611228	0.00263563	TRUE
cg08173263	19	14276911	-0.354182	0.0026381	TRUE
cg21719492	13	112788669	-0.412435	0.00264026	TRUE
cg25042226	2	114036571	-0.378509	0.00264052	TRUE
cg14985220	20	3211565	-0.579807	0.00264281	TRUE
cg16023551	5	16616834	0.151246	0.00264478	TRUE
cg21878859	5	95767724	0.488529	0.00264777	TRUE
cg05089427	6	41010728	-0.500525	0.00264884	TRUE
cg15303062	2	236328380	-0.358785	0.0026519	TRUE
cg02060846	16	4916841	-0.386819	0.00265196	TRUE
cg12897799	12	65175296	0.410018	0.00265207	TRUE
cg15396570	1	85931161	0.477993	0.00265443	TRUE
cg13537487	19	51499358	-0.445375	0.0026555	TRUE
cg05976571	21	44474732	-0.350003	0.00265621	TRUE
cg02369618	16	188651	0.148021	0.00265754	TRUE
cg07310661	2	225449833	-0.304208	0.00265791	TRUE
cg09657185	6	34003954	-0.278526	0.00266116	TRUE
cg10965117	13	112172244	-0.485503	0.00266418	TRUE
cg20946340	18	12991350	0.591512	0.00266732	TRUE
cg19461519	14	100141423	-0.496182	0.00266931	TRUE
cg22805517	7	42951105	0.644937	0.00267036	TRUE
cg05927460	1	3393024	-0.418492	0.00267071	TRUE
cg14911856	1	47999856	-0.245313	0.00267133	TRUE
cg23451311	1	44679275	0.488979	0.00267148	TRUE
cg16236394	2	113033084	0.324639	0.00267301	TRUE
cg00004072	19	39898015	0.623062	0.00267436	TRUE
cg07201319	6	139909641	-0.637896	0.00267754	TRUE
cg26629556	8	121151992	-0.747301	0.00267977	TRUE
cg23668424	7	140396903	0.167998	0.00268099	TRUE
cg16694293	19	5699060	-0.379488	0.00268158	TRUE
cg12891498	12	117319246	0.570948	0.00268279	TRUE
cg15983528	8	1200525	-0.365115	0.00268399	TRUE
cg04875697	9	137228542	-0.558017	0.00268409	TRUE
cg12700853	17	12568624	0.517013	0.00268572	TRUE
cg03301862	8	145514787	0.660485	0.00268965	TRUE
cg11070069	6	105389370	0.290933	0.0026897	TRUE
cg17133724	18	22932450	0.319027	0.00269253	TRUE
cg11461030	1	46932239	0.547659	0.00269389	TRUE
cg22522939	8	144210636	-0.567862	0.00269538	TRUE
cg16527339	14	53807776	-0.47293	0.00269637	TRUE
cg18573244	12	10956452	-0.701152	0.00269796	TRUE
cg00162046	22	20006956	-0.341652	0.0027017	TRUE
cg19604470	11	2398856	0.61141	0.00270259	TRUE
cg04809136	2	24300158	0.410824	0.00270301	TRUE
cg26648592	12	13153907	0.574598	0.00270511	TRUE
cg10019329	21	42692748	-0.349463	0.00270734	TRUE
cg18325866	10	116585424	-0.716717	0.00270873	TRUE
cg04018533	8	145019681	-0.492557	0.00270957	TRUE
cg19773937	1	60216631	-0.466128	0.00271012	TRUE
cg00765828	12	130389013	-0.219591	0.00271039	TRUE
cg06894812	5	112630225	0.677956	0.00271054	TRUE
cg17675298	22	19961051	-0.380567	0.00271158	TRUE
cg08808812	16	81580500	-0.323605	0.00271161	TRUE
cg06095631	10	4230707	-0.267961	0.00271445	TRUE
cg23539261	12	48228889	-0.343762	0.00271609	TRUE
cg21446930	2	159824855	0.579283	0.00271715	TRUE
cg23053825	2	203879250	0.32252	0.00271905	TRUE
cg01893629	12	34494825	-0.439711	0.00271961	TRUE
cg20652863	10	111967381	0.482097	0.00272063	TRUE
cg24098561	5	175197036	0.242834	0.00272104	TRUE
cg08040428	8	18870913	0.515253	0.00272121	TRUE
cg04113880	2	132250867	0.467716	0.00272241	TRUE
cg09232937	5	3595970	0.953101	0.002724	TRUE
cg12507879	5	488078	-0.433785	0.00272423	TRUE
cg03362018	16	89348956	-0.439682	0.00272525	TRUE
cg23042151	21	43824109	-0.272745	0.00272756	TRUE
cg10123642	1	38104517	0.34101	0.00272802	TRUE
cg18218112	7	1748639	-0.126489	0.00272875	TRUE
cg05509787	2	220042852	-0.2516	0.00272903	TRUE
cg02045259	10	43572467	-0.176512	0.00272933	TRUE
cg06150299	16	30993485	-0.374663	0.00272945	TRUE
cg21718412	22	21921869	0.903696	0.00273288	TRUE
cg04016113	2	73291377	-0.231269	0.00273369	TRUE
cg12500811	4	177648950	-0.197315	0.0027357	TRUE
cg22912095	22	29281173	-0.342135	0.00273661	TRUE
cg08679951	3	116737690	0.37782	0.00273698	TRUE
cg01305625	5	131593812	0.536935	0.0027425	TRUE
cg13780614	15	49607868	0.294353	0.0027427	TRUE
cg01103443	16	310591	-0.577541	0.00274343	TRUE
cg05355684	16	88720379	-0.667528	0.00274349	TRUE
cg02357637	15	100268975	-0.330657	0.00274601	TRUE
cg20616836	19	3064281	-0.361562	0.00274801	TRUE
cg07471461	6	37751706	0.421363	0.00274804	TRUE
cg19374089	22	41970954	-0.254699	0.00274993	TRUE
cg02132728	4	2755777	-0.0993237	0.00275058	TRUE
cg18098567	2	130688604	-0.274674	0.00275119	TRUE
cg05264908	16	2049630	-0.461195	0.00275301	TRUE
cg00505997	13	45694580	0.498142	0.00275481	TRUE
cg24784697	12	118814161	0.57729	0.00275598	TRUE
cg21504624	9	34653580	0.470009	0.00275919	TRUE
cg02190211	14	90423352	-0.230861	0.00275957	TRUE
cg06101725	13	40230077	0.183369	0.00276096	TRUE
cg14558639	19	35760677	0.192038	0.00276098	TRUE
cg20049273	8	125293010	-0.285147	0.00276251	TRUE
cg24889095	19	21540946	-0.331343	0.00276276	TRUE
cg23599559	17	48637438	0.517399	0.0027631	TRUE
cg07524679	2	74742593	0.175993	0.00276403	TRUE
cg00018696	8	3046483	-0.419985	0.00276912	TRUE
cg04148720	16	67144419	0.506772	0.00277109	TRUE
cg26024851	1	156542100	0.730209	0.00277168	TRUE
cg03517923	3	38870296	-0.216863	0.00277192	TRUE
cg00854799	1	2336398	-0.353292	0.00277801	TRUE
cg18840461	5	132148865	0.533532	0.00277834	TRUE
cg07492320	19	36545155	0.551058	0.00278304	TRUE
cg12221212	1	156474724	0.531991	0.00278472	TRUE
cg07515350	15	69745013	0.461327	0.00278491	TRUE
cg02968914	19	1955395	-0.50403	0.00278548	TRUE
cg15932980	12	131276353	-0.212868	0.00278596	TRUE
cg00050247	6	33216585	0.393639	0.00278757	TRUE
cg17290446	12	72233346	0.396185	0.0027897	TRUE
cg22774127	17	13972928	0.560997	0.00278977	TRUE
cg06021774	9	137730205	-0.372989	0.00278994	TRUE
cg20196537	2	171574548	-0.436118	0.00278998	TRUE
cg09178514	11	17298260	0.733032	0.00279125	TRUE
cg10352303	16	87100972	-0.507246	0.00279336	TRUE
cg14351692	12	13716374	-0.490914	0.00279395	TRUE
cg12503394	7	1596118	-0.57363	0.00279585	TRUE
cg24726370	7	56855495	-0.550783	0.00279599	TRUE
cg03366884	17	8844506	-0.507031	0.00279692	TRUE
cg23933164	6	32975352	-0.169096	0.00279755	TRUE
cg23088461	17	7835339	0.506821	0.002798	TRUE
cg07186767	2	8788819	-0.273453	0.00279897	TRUE
cg07308824	6	139457149	0.538933	0.00279929	TRUE
cg12253985	2	200820533	0.440382	0.00280004	TRUE
cg27455331	17	47338178	0.521993	0.00280181	TRUE
cg08887146	19	54058516	-0.150614	0.0028022	TRUE
cg22483449	8	22241331	0.685298	0.00280531	TRUE
cg12488810	6	75884860	-0.423482	0.00280532	TRUE
cg06543221	16	86899685	0.394937	0.00280579	TRUE
cg15040720	17	27889908	-0.414571	0.00280655	TRUE
cg19979370	11	128772355	-0.559945	0.00280793	TRUE
cg01699906	11	95976628	0.444346	0.00280922	TRUE
cg20216802	3	154797958	0.165069	0.00281164	TRUE
cg13184823	4	187476599	-0.253409	0.00281301	TRUE
cg00517533	13	30880827	0.319281	0.00281327	TRUE
cg23758309	12	97273300	-0.575867	0.00281431	TRUE
cg20609752	19	7894982	-0.142149	0.00281508	TRUE
cg01195676	14	88630058	-0.365592	0.00281577	TRUE
cg12425251	3	140189179	-0.51811	0.00281892	TRUE
cg05246315	20	62597877	-0.384888	0.00281924	TRUE
cg11015893	7	135433540	0.386113	0.00282006	TRUE
cg16292972	14	76448509	0.487528	0.00282091	TRUE
cg16897103	15	96894342	-0.268969	0.00282241	TRUE
cg02107279	5	14870749	0.185902	0.00282438	TRUE
cg19451673	12	48398730	0.43878	0.00282549	TRUE
cg18978680	6	158734097	-0.189189	0.00282936	TRUE
cg02254554	14	54421393	0.411722	0.00283175	TRUE
cg03835754	16	85844163	-0.276031	0.0028326	TRUE
cg13351406	22	36031241	-0.384184	0.00283457	TRUE
cg14108978	11	73021145	-0.375567	0.00283556	TRUE
cg17778721	17	46178745	0.583705	0.00283666	TRUE
cg13951488	7	98254421	-0.37056	0.00283758	TRUE
cg08944086	10	1229080	-0.460209	0.00283993	TRUE
cg16841674	10	133317015	-0.436204	0.00284093	TRUE
cg19244826	22	19466934	0.389988	0.00284485	TRUE
cg27315947	21	34915270	0.334256	0.00284517	TRUE
cg12292213	8	134474257	-0.289936	0.00284691	TRUE
cg07684169	20	21686376	0.628074	0.00284719	TRUE
cg17394331	12	68640287	-0.33565	0.00285375	TRUE
cg13169011	14	60973462	0.465376	0.00285456	TRUE
cg22267234	11	9087524	-0.337386	0.00285477	TRUE
cg21410991	5	50678451	0.397963	0.00285487	TRUE
cg00592593	22	50585197	0.29399	0.00285547	TRUE
cg07516965	7	82747669	-0.76363	0.00285652	TRUE
cg20302975	2	105468274	-0.640324	0.00285676	TRUE
cg16907514	14	56046098	0.494636	0.0028581	TRUE
cg12804010	1	114697113	0.196157	0.00285991	TRUE
cg08258867	20	62373333	-0.507797	0.00286199	TRUE
cg11262815	17	48638703	0.443192	0.00286277	TRUE
cg08210506	14	81456824	-0.341294	0.00286551	TRUE
cg15539395	19	59086703	0.469526	0.00286884	TRUE
cg26190136	15	78441442	0.196352	0.00286934	TRUE
cg03315817	2	203820169	-1.0181	0.00287028	TRUE
cg05428912	6	42989345	-0.171373	0.00287057	TRUE
cg14504697	2	177190235	-0.765021	0.00287171	TRUE
cg16250754	5	40841579	-0.347631	0.00287173	TRUE
cg13299148	1	32170433	0.577171	0.00287186	TRUE
cg22733580	6	30128526	-0.387773	0.0028725	TRUE
cg08893269	16	580966	-0.296181	0.00287411	TRUE
cg27456203	16	69924616	-0.343178	0.00287583	TRUE
cg02825723	10	86300295	0.641085	0.00287799	TRUE
cg07635106	20	40247195	0.58047	0.00287824	TRUE
cg11616285	3	51861098	-0.233516	0.00287864	TRUE
cg02711801	19	37997798	0.359042	0.00287886	TRUE
cg00777537	12	102091297	0.607493	0.00287895	TRUE
cg20603181	11	65337543	-0.128248	0.00287919	TRUE
cg07202214	11	76381081	0.559367	0.00288034	TRUE
cg25381637	19	7938989	0.428382	0.00288444	TRUE
cg19647607	20	13279946	-0.649971	0.00288574	TRUE
cg12032370	10	102976942	0.546872	0.00288632	TRUE
cg20870752	7	11016942	-0.774169	0.00288876	TRUE
cg07093389	17	70112097	-0.368723	0.0028902	TRUE
cg08734931	10	14051649	0.346527	0.00289153	TRUE
cg24228123	19	50180204	0.550239	0.00289154	TRUE
cg05254511	22	39077689	0.689282	0.00289241	TRUE
cg03523485	12	132852593	-0.258049	0.00289302	TRUE
ch.14.95739172F	14	96669419	0.459443	0.00289319	TRUE
cg27449328	16	7615540	-0.399004	0.00289415	TRUE
cg06490287	6	170145162	-0.524998	0.00289708	TRUE
cg07721458	19	55685292	0.668804	0.00289748	TRUE
cg19876775	11	76381937	-0.15065	0.00290253	TRUE
cg22023770	6	13486545	0.567923	0.00290522	TRUE
cg00891459	1	23670936	0.487723	0.00290549	TRUE
cg19034132	10	75692227	-0.29912	0.002906	TRUE
cg00662273	16	2648122	-0.427961	0.00290621	TRUE
cg07740574	10	24873784	-0.405323	0.00290651	TRUE
cg00839272	2	175583849	-0.25602	0.00290707	TRUE
cg21772826	3	189040394	-0.527974	0.0029073	TRUE
cg13676726	12	34455544	-0.459366	0.00290935	TRUE
cg04112704	14	95608514	-0.442027	0.0029097	TRUE
cg05106206	3	51429142	-0.255389	0.00291051	TRUE
cg18680035	19	6818326	-0.2586	0.00291186	TRUE
cg19932370	20	60495486	-0.360942	0.00291218	TRUE
cg13403615	18	57027010	0.597418	0.00291292	TRUE
cg19705541	17	40689477	-0.607195	0.00291436	TRUE
cg16616734	12	110437259	0.548679	0.00291536	TRUE
cg18560936	7	1632620	0.460925	0.00291669	TRUE
cg21223368	15	78441812	0.563351	0.00291713	TRUE
cg05730027	6	159654415	-0.423241	0.00291764	TRUE
cg26803670	12	123414556	-0.398143	0.00291909	TRUE
cg03639919	7	44191311	-0.265343	0.00292061	TRUE
cg10439737	21	46077715	-0.474653	0.00292274	TRUE
cg01663295	11	65837194	0.270283	0.00292378	TRUE
cg09204618	22	19117090	-0.442943	0.00292538	TRUE
cg27573806	6	31774911	0.548981	0.00292722	TRUE
cg03828121	19	44576139	0.437589	0.00292786	TRUE
cg08933939	6	100061504	0.6263	0.00292877	TRUE
cg02957771	16	87380349	-0.346783	0.00293088	TRUE
cg13150441	16	30774108	0.48875	0.00293113	TRUE
cg18574395	18	9102960	0.488863	0.00293147	TRUE
cg17946266	6	12747208	-0.434933	0.0029333	TRUE
cg13743031	4	178231244	0.435445	0.00293393	TRUE
cg12766407	15	56657635	0.262684	0.0029343	TRUE
cg04376709	2	106055450	0.332243	0.00293508	TRUE
cg14357669	16	70285955	0.522025	0.0029373	TRUE
cg03602500	19	55047721	-0.234036	0.0029388	TRUE
cg03241471	17	1549681	-0.355491	0.00293889	TRUE
cg26941433	17	80011568	-0.527354	0.00294011	TRUE
cg23391090	10	131631850	-0.727782	0.00294025	TRUE
cg10948070	14	101530653	-0.429804	0.00294125	TRUE
cg09699111	15	28362467	-0.351984	0.00294189	TRUE
cg13061237	15	89285013	-0.394016	0.00294253	TRUE
cg08915936	5	645759	-0.40315	0.0029426	TRUE
cg04680162	8	140840140	-0.36937	0.00294568	TRUE
cg01177168	7	17680457	-0.380779	0.00294624	TRUE
cg08909914	8	50892893	-0.796781	0.00294777	TRUE
cg05243267	4	145275499	-0.381954	0.00295227	TRUE
cg24952075	20	4230011	0.611271	0.00295399	TRUE
cg05790863	11	73073714	-0.293125	0.00295529	TRUE
cg24861444	19	48956265	-0.505467	0.00295717	TRUE
cg00569747	3	100713572	-0.5883	0.00295803	TRUE
cg24155937	1	97833212	-0.83251	0.00295809	TRUE
cg27544219	19	57078794	0.528882	0.00295853	TRUE
cg09448450	7	1535011	-0.199055	0.00295916	TRUE
cg12013258	12	776351	-0.379188	0.00296007	TRUE
cg07341624	20	2539167	0.408647	0.00296026	TRUE
cg04321154	2	178417545	0.442335	0.00296047	TRUE
cg24251564	17	6554987	0.247349	0.00296076	TRUE
cg06975592	1	165796857	0.500735	0.00296102	TRUE
cg25604594	10	99338188	-0.416847	0.00296222	TRUE
cg03480383	16	89930147	-0.366879	0.00296289	TRUE
cg21513803	11	45698622	-0.309808	0.00296422	TRUE
cg25087352	3	24213704	-0.439134	0.00296621	TRUE
cg26374058	20	50768183	-0.618653	0.00296626	TRUE
cg02943676	7	767474	0.281524	0.00296716	TRUE
cg21096502	7	56174374	0.574827	0.00296836	TRUE
cg22916109	15	78730334	0.642796	0.00297083	TRUE
cg02486545	22	18923885	0.670663	0.00297213	TRUE
cg10392378	6	90348606	0.578515	0.00297295	TRUE
cg11437140	17	76900680	-0.22388	0.00297309	TRUE
cg20175760	8	125486985	0.12544	0.00297316	TRUE
cg00070383	4	174429374	-0.332405	0.00297604	TRUE
cg10668512	15	42565522	0.452431	0.00297646	TRUE
cg03694555	19	2235466	0.596121	0.00297724	TRUE
cg09479632	3	197464306	0.561159	0.00297782	TRUE
cg10390473	4	164775263	-0.865043	0.00297828	TRUE
cg08630040	4	108655678	-0.320909	0.00297918	TRUE
cg27305357	5	140773864	0.165156	0.00297981	TRUE
cg05266460	22	24032819	-0.250363	0.00298003	TRUE
cg15154002	22	25961523	0.439417	0.00298345	TRUE
cg00025972	4	187762312	-0.630463	0.00298731	TRUE
cg08254733	6	31700358	0.180866	0.00298835	TRUE
cg06899083	5	75013227	0.429394	0.00298966	TRUE
cg23880631	2	167395901	1.06487	0.00299146	TRUE
cg05978187	14	69864930	0.207645	0.00299188	TRUE
cg25560831	4	152666626	-0.775083	0.00299267	TRUE
cg22992258	12	52672955	0.578964	0.00299407	TRUE
cg15853374	22	38245447	0.468248	0.00299724	TRUE
cg27491224	4	2439740	-0.392433	0.00299834	TRUE
cg19279042	6	31550090	-0.454957	0.00299839	TRUE
cg14532519	22	42612642	-0.273522	0.00300091	TRUE
cg23445360	8	71316028	0.639051	0.00300222	TRUE
cg15275312	3	50363059	-0.308982	0.0030023	TRUE
cg27606607	3	183963511	-0.291556	0.00300247	TRUE
ch.20.46106799F	20	46673392	0.362603	0.00300282	TRUE
cg21660687	12	57853396	0.614848	0.00300412	TRUE
cg02326796	15	23086975	0.520346	0.00300512	TRUE
cg20064928	10	70586817	0.568917	0.00300557	TRUE
cg26546882	16	89165605	-0.208563	0.00300662	TRUE
cg05875032	22	18593364	-0.263921	0.00300704	TRUE
cg06994282	7	2005347	-0.402571	0.00300781	TRUE
cg20480041	5	72251406	0.493178	0.00300932	TRUE
cg02599293	5	137090023	-0.178788	0.00301056	TRUE
cg19339848	6	74170937	0.313438	0.00301432	TRUE
cg17820039	15	81218869	-0.306317	0.0030176	TRUE
cg08193821	6	5412087	-0.367094	0.00301816	TRUE
cg00371627	7	77167295	-0.151506	0.00302025	TRUE
cg25291404	20	30252580	0.227233	0.00302038	TRUE
cg00858899	11	69455277	-0.357649	0.00302058	TRUE
cg25341789	19	3506185	0.621552	0.00302062	TRUE
cg26904179	1	43888938	-0.470519	0.00302168	TRUE
cg14562081	10	114709917	0.508036	0.00302268	TRUE
cg02115302	16	27237719	-0.566643	0.00302277	TRUE
cg20003050	2	58029503	-1.10251	0.0030244	TRUE
cg18478753	15	79851717	-0.277283	0.00302612	TRUE
ch.14.471449F	14	45480793	0.49955	0.00302747	TRUE
cg09304272	14	75517639	0.351386	0.00302849	TRUE
cg19419914	15	65128184	0.357617	0.00302852	TRUE
cg11562411	6	35206618	-0.434474	0.003029	TRUE
cg06757138	18	34340585	-0.300789	0.0030298	TRUE
cg26254473	11	18730693	-0.24877	0.00303092	TRUE
cg01453391	4	22636392	-0.363466	0.00303221	TRUE
cg19753609	14	80324276	-0.768394	0.00303232	TRUE
cg24415213	12	52868284	-0.575728	0.00303438	TRUE
cg26242024	15	101629063	0.55465	0.00303461	TRUE
cg10487418	17	21194806	-0.453802	0.00303641	TRUE
cg20607318	19	36391512	0.522217	0.003037	TRUE
cg13263723	2	143304749	-0.511794	0.00303889	TRUE
cg06395280	2	242295608	0.108627	0.00304034	TRUE
cg17127214	2	66801879	0.639375	0.00304246	TRUE
cg06675348	16	11276415	-0.2657	0.00304277	TRUE
cg08553539	22	36894057	-0.397983	0.00304391	TRUE
cg04021663	1	67395547	0.277407	0.00304544	TRUE
cg05017276	8	116681248	0.362036	0.0030458	TRUE
cg25268422	9	136659313	-0.588741	0.00304595	TRUE
cg10095011	12	133049413	0.371217	0.00304861	TRUE
cg24960158	3	97690786	0.62069	0.00304912	TRUE
cg22904401	5	92947872	0.506649	0.00304999	TRUE
cg17155610	1	150382400	-0.204166	0.00305042	TRUE
cg21022906	14	50474012	-0.447336	0.00305062	TRUE
cg13399274	11	65370826	-0.244535	0.00305258	TRUE
cg26794970	12	2967069	-0.29997	0.00305282	TRUE
cg25023908	1	151446126	0.326484	0.00305497	TRUE
cg26177629	10	27793549	0.568916	0.00305518	TRUE
cg01595262	12	106630712	-0.265485	0.00305537	TRUE
cg18422443	12	88974386	0.496072	0.00305539	TRUE
cg00946245	14	102029375	0.389567	0.00305591	TRUE
cg01083584	19	14629193	0.229515	0.00305778	TRUE
cg07424616	1	2457414	-0.165677	0.00306071	TRUE
cg09537173	15	85144474	0.545024	0.00306208	TRUE
cg08435603	19	21933459	-0.485638	0.00306522	TRUE
cg00292662	22	38071168	0.477093	0.00306541	TRUE
cg02046665	2	63273684	-0.674789	0.00306978	TRUE
cg03850798	16	72347829	-0.816818	0.00307215	TRUE
cg06383324	19	19232567	-0.466131	0.00307415	TRUE
cg23334662	2	198540518	0.616205	0.00307439	TRUE
cg02923706	14	38057472	0.626962	0.0030746	TRUE
cg24535176	6	133561386	-0.812876	0.00307613	TRUE
cg00621258	20	60781288	-0.419087	0.0030801	TRUE
cg18751958	19	1827498	-0.395708	0.00308012	TRUE
cg07746998	6	152126785	0.243676	0.00308071	TRUE
cg16067210	5	176955302	-0.369178	0.00308089	TRUE
cg22909901	3	182981707	-0.508512	0.00308141	TRUE
cg00774538	16	9056486	0.522802	0.00308299	TRUE
cg16584676	17	46985605	0.51886	0.00308554	TRUE
cg11613741	6	127780352	0.431276	0.00308663	TRUE
cg26251202	1	179997704	-0.752228	0.00308946	TRUE
cg19734148	20	55926119	0.57001	0.00309188	TRUE
cg02242975	15	68624768	-0.261799	0.00309335	TRUE
cg22420044	7	99691385	0.352168	0.00309478	TRUE
cg15356226	22	41843734	0.701336	0.00309631	TRUE
cg18458373	5	169483281	-0.333638	0.00309829	TRUE
cg26361513	14	105821007	-0.58657	0.00309932	TRUE
cg26308293	2	125357655	-0.607576	0.00309976	TRUE
cg09318453	14	87857656	-0.375767	0.00310081	TRUE
cg14797899	7	69882555	0.238257	0.00310108	TRUE
cg20832803	13	114861780	-0.398543	0.00310134	TRUE
cg05636811	19	51611816	0.359074	0.00310372	TRUE
cg10734940	14	73668083	-0.275322	0.00310436	TRUE
cg10916646	6	29364174	-0.251037	0.00310449	TRUE
cg02330507	12	56333313	0.175957	0.00310526	TRUE
cg13969321	5	6713231	-0.164501	0.00310716	TRUE
cg01741121	14	24701991	0.65751	0.00310918	TRUE
cg01197891	4	57843787	0.163578	0.00310979	TRUE
cg17646273	17	40718875	0.580401	0.0031101	TRUE
cg13180152	1	205328358	-0.371373	0.00311141	TRUE
cg23799313	1	26198360	-0.278671	0.00311602	TRUE
cg25736145	7	143052137	-0.354192	0.00311722	TRUE
cg03417975	17	44259482	-0.192266	0.00311812	TRUE
cg20873205	5	149677329	-0.599372	0.0031184	TRUE
cg19539667	17	43339831	-0.241186	0.00312003	TRUE
cg23939642	17	79225757	-0.255934	0.00312104	TRUE
cg23318990	6	31599289	-0.29719	0.00312144	TRUE
cg07874329	7	150942352	0.369398	0.00312145	TRUE
cg05726910	3	48885437	0.411219	0.00312277	TRUE
cg06754496	10	52268375	-0.238358	0.00312403	TRUE
cg21732625	19	1510107	-0.262919	0.00312463	TRUE
cg20402579	2	216973943	0.186433	0.0031257	TRUE
cg16359370	14	70379938	-0.249651	0.00312571	TRUE
cg04721582	2	178257292	0.295631	0.00312813	TRUE
cg21841239	1	86622737	0.199933	0.00312821	TRUE
cg14763972	10	127461256	0.0991428	0.00312923	TRUE
cg04974899	20	25177027	0.397068	0.00312936	TRUE
cg27040104	16	1384722	0.57115	0.00313297	TRUE
cg11149452	17	73401906	0.16766	0.00313475	TRUE
cg23464284	6	166996837	-0.369401	0.00313773	TRUE
cg07315426	7	158281537	-0.338681	0.00313878	TRUE
cg21152177	21	38072150	0.474791	0.0031425	TRUE
cg20395912	10	103345859	-0.50193	0.00314364	TRUE
cg06349364	19	10420263	-0.612576	0.00314511	TRUE
cg12637911	8	121628381	-0.454067	0.00314688	TRUE
cg03724628	19	1440260	-0.384327	0.00314925	TRUE
cg20073882	4	80247524	-0.745342	0.00315061	TRUE
cg15177902	19	39466295	0.502683	0.00315207	TRUE
cg02696670	1	64669384	-0.327579	0.00315273	TRUE
cg15126957	5	179246594	0.608953	0.00315439	TRUE
cg19275757	2	239070904	-0.713659	0.00315648	TRUE
cg18903583	6	32821572	0.502354	0.00315872	TRUE
cg19842441	8	62051647	0.454999	0.00315913	TRUE
cg18739089	2	7998290	0.372673	0.00315929	TRUE
cg00647720	16	89654677	-0.611938	0.00316002	TRUE
cg17017335	3	97540665	0.483559	0.00316004	TRUE
cg00851050	15	67326290	0.58028	0.0031617	TRUE
cg17066527	10	132999647	-0.306138	0.00316212	TRUE
cg04491443	16	20415966	-0.185712	0.00316299	TRUE
cg07049929	14	74769676	0.557952	0.00316301	TRUE
cg00495442	20	37101172	0.498378	0.00316329	TRUE
[truncated: 54,376 more rows]
